# Supplementary material for: Exploration of a diversity of computational and statistical measures of association for genome-wide genetic studies
Source: BioData Min. 2019 Jul 9;12:14. doi: 10.1186/s13040-019-0201-4 (PMC6617598; doi:10.1186/s13040-019-0201-4)
Supplement: Supplementary file 3 — GENEVA pruned top-1000 union. GENEVA pruned top-1000 union, sorted by decreasing extraction number followed by increasing average position. For each SNP in this list, its extraction number and average position in the ranking are indicated. For each approach, a 0 indicates that the SNP was not in the top 1000, a non-zero value occurs if the SNP was in the top 1000 and indicates how well the SNP ranks with 1000 being the best ranking and 1 the worst. (XLSX 140 kb) [file 13040_2019_201_MOESM3_ESM.xlsx]

## Sheet: u_1000
SNP	extractionNum	avgPos	leap	mdr	entropy	plink.add	plink.dom	plink.model.best.perm	plink.rec	dec.tree
rs12255372	8	13.875	1000	1000	1000	1000	1000	1000	993	904
rs7901695	8	15.875	998	997	997	997	998	1000	998	896
rs2371765	8	27.125	996	981	996	996	841	996	1000	985
rs10811330	8	79	992	903	988	990	933	987	781	802
rs4863069	8	168.625	986	469	977	979	498	964	969	817
rs7937882	8	195.75	952	531	959	971	866	963	563	637
rs12501586	8	471.375	907	316	778	909	207	795	166	159
rs1020731	7	25.5714	993	939	995	994	932	996	979	0
rs699253	7	28.1429	968	953	969	948	992	980	0	1000
rs10181181	7	45.7143	991	970	988	992	981	992	773	0
rs7516670	7	56.8571	985	890	944	974	968	960	0	888
rs6435252	7	122.571	920	579	886	884	970	912	0	998
rs11610391	7	127	989	860	959	986	931	978	415	0
rs2130505	7	128	982	951	969	989	964	990	266	0
rs2283381	7	129.714	995	993	994	995	995	996	131	0
rs810517	7	140.286	980	647	944	978	847	968	661	0
rs6089568	7	153.857	975	531	944	980	787	967	746	0
rs783323	7	162.286	806	817	778	655	957	880	0	978
rs11580525	7	173.429	873	469	778	889	949	905	0	930
rs3766505	7	199.714	679	964	959	136	971	903	0	997
rs4858352	7	213.286	938	665	886	960	677	933	455	0
rs11664327	7	229.714	909	694	886	957	671	926	356	0
rs6681460	7	273.857	943	250	678	898	532	793	0	996
rs7146371	7	339.571	500	784	541	259	872	737	0	937
rs9571208	7	355.143	741	285	300	872	859	655	0	809
rs12473293	7	368	885	531	778	926	488	808	15	0
rs11701035	6	12	990	982	984	991	996	991	0	0
rs11579824	6	34.5	966	925	969	988	969	982	0	0
rs7660373	6	46.6667	984	0	917	963	944	956	0	962
rs809684	6	49.1667	964	945	917	969	961	955	0	0
rs12185628	6	49.5	940	960	917	964	987	941	0	0
rs17041456	6	50.1667	987	0	944	973	980	977	0	844
rs16923521	6	63.6667	977	0	977	985	975	985	0	725
rs172235	6	66	970	959	886	929	967	899	0	0
rs11715474	6	67.6667	927	0	959	954	0	918	966	876
rs10847114	6	71	946	865	944	885	0	953	987	0
rs10849464	6	87	971	933	886	918	938	838	0	0
rs11603383	6	90	939	929	845	946	915	892	0	0
rs7234864	6	93	892	953	845	940	939	879	0	0
rs831081	6	95	840	964	886	863	973	910	0	0
rs10198084	6	103.667	871	914	845	943	910	901	0	0
rs12907278	6	105.833	882	890	886	886	965	862	0	0
rs255318	6	106.833	875	0	845	935	888	900	0	922
rs2378607	6	117.833	826	951	845	904	951	822	0	0
rs11020093	6	121.333	912	951	778	793	953	891	0	0
rs13300741	6	122.333	918	890	845	851	943	825	0	0
rs713999	6	122.5	929	829	845	944	822	902	0	0
rs2362255	6	128.333	879	647	917	871	985	937	0	0
rs1548687	6	129.167	763	933	778	932	936	889	0	0
rs1883553	6	130.667	930	871	778	917	875	851	0	0
rs16964890	6	131	933	531	917	919	984	936	0	0
rs753479	6	135.333	865	860	778	893	954	844	0	0
rs10444745	6	137	937	714	845	922	901	865	0	0
rs7731949	6	145	716	890	917	690	0	940	983	0
rs4977395	6	145.333	976	0	984	982	972	990	0	230
rs13136521	6	153	923	817	778	905	862	803	0	0
rs10938681	6	154.833	973	349	886	949	966	954	0	0
rs930760	6	157.333	706	945	778	859	950	824	0	0
rs6760087	6	164.167	852	829	845	677	942	876	0	0
rs12597219	6	166.667	853	829	678	916	904	826	0	0
rs6588215	6	167.833	961	606	845	942	761	884	0	0
rs10964477	6	181.667	863	0	944	880	549	870	0	810
rs12998587	6	182.667	911	199	969	952	0	938	941	0
rs17415112	6	183	899	760	678	829	919	823	0	0
rs215770	6	185.5	646	951	778	727	948	843	0	0
rs1355421	6	187.167	844	497	845	846	955	896	0	0
rs11584807	6	191.833	703	871	678	835	928	840	0	0
rs16928545	6	202.667	979	14	959	965	911	962	0	0
rs7542924	6	215.5	956	497	778	934	701	847	0	0
rs476828	6	217.667	817	852	678	867	817	669	0	0
rs2727880	6	217.667	772	0	778	776	0	635	888	851
rs11264359	6	218.5	0	929	778	243	921	841	0	983
rs9446323	6	219	683	794	678	908	855	774	0	0
rs639407	6	219.667	838	714	678	910	734	814	0	0
rs2530913	6	221	922	73	845	930	976	934	0	0
rs969494	6	222.167	917	0	778	921	0	787	487	783
rs4416776	6	224.833	781	579	778	915	843	761	0	0
rs433443	6	226	419	964	886	507	963	911	0	0
rs1404198	6	226.167	945	285	778	920	864	857	0	0
rs3111397	6	237.833	850	794	541	850	832	712	0	0
rs956007	6	239.5	856	714	678	892	652	777	0	0
rs4666430	6	240.667	670	829	778	510	920	855	0	0
rs17764096	6	241.167	665	469	778	838	946	863	0	0
rs1446441	6	242	846	606	541	890	879	792	0	0
rs935951	6	245.167	671	784	778	566	924	812	0	0
rs2555048	6	253.667	822	880	541	702	886	653	0	0
rs10190741	6	255.333	211	976	984	321	994	988	0	0
rs1150644	6	259.5	519	933	678	689	923	707	0	0
rs6545274	6	265	898	794	541	802	770	611	0	0
rs4313401	6	272.333	518	844	917	166	988	939	0	0
rs2133189	6	283	460	880	541	821	887	719	0	0
rs1531797	6	289.167	757	0	541	820	0	606	686	861
rs17150882	6	292.833	721	0	300	823	827	715	0	863
rs10034033	6	296.833	902	155	778	906	612	872	0	0
rs10490809	6	299.5	921	647	541	825	623	652	0	0
rs10966484	6	306.333	905	438	541	818	745	721	0	0
rs6142927	6	310	218	0	886	546	0	897	958	641
rs2831854	6	311.833	910	606	541	867	517	694	0	0
rs16851382	6	315.5	514	694	541	797	858	709	0	0
rs2113643	6	316.167	728	438	678	763	828	674	0	0
rs7595029	6	324.5	764	0	886	899	191	790	529	0
rs327465	6	330	631	0	678	888	0	745	172	912
rs10518921	6	332.667	880	0	300	730	517	601	0	982
rs4074720	6	336.333	517	0	541	809	0	485	719	917
rs2929301	6	341.667	563	771	541	795	776	510	0	0
rs11013514	6	347.667	851	376	678	896	342	777	0	0
rs2705042	6	352.833	735	0	300	786	853	742	0	473
rs7790476	6	353.667	490	910	541	356	863	724	0	0
rs2516478	6	356.5	726	552	300	816	814	659	0	0
rs12622811	6	356.667	818	497	541	843	400	767	0	0
rs10083639	6	362.333	855	552	300	805	739	581	0	0
rs11593943	6	372.667	778	406	541	840	520	685	0	0
rs6103716	6	373.667	867	0	541	676	0	134	588	958
rs6794229	6	374	935	647	300	792	570	518	0	0
rs1013347	6	377	796	665	300	779	626	578	0	0
rs12131641	6	385	836	155	678	869	383	775	0	0
rs559655	6	391.667	766	316	300	834	704	736	0	0
rs17043120	6	396.333	891	0	678	897	51	804	307	0
rs1543594	6	399.333	821	73	845	891	278	702	0	0
rs12884777	6	403.167	426	0	678	745	0	442	525	771
rs3737361	6	404	870	0	678	693	0	620	710	11
rs7575107	6	412.5	831	0	300	735	546	573	0	546
rs1856113	6	412.833	681	694	300	757	712	385	0	0
rs3916529	6	415.667	544	531	541	440	830	626	0	0
rs1466445	6	418.667	244	579	678	323	0	741	929	0
rs7144011	6	425	140	829	541	449	884	613	0	0
rs3911557	6	447.5	695	497	300	741	511	577	0	0
rs6551483	6	449.333	758	552	300	738	474	488	0	0
rs12707008	6	451.333	820	531	300	610	700	337	0	0
rs10922227	6	457	430	438	678	8	0	772	938	0
rs12470994	6	466	539	0	845	777	104	580	0	365
rs10773182	6	467	447	760	300	458	810	429	0	0
rs556942	6	468.5	207	250	541	638	876	683	0	0
rs17116327	6	470.333	35	0	541	346	793	483	0	986
rs9830825	6	472.833	744	0	300	714	513	604	0	294
rs11006021	6	477.5	429	727	300	672	676	337	0	0
rs688248	6	480.167	511	0	541	219	0	525	851	478
rs2299836	6	482.833	814	0	541	565	0	108	709	372
rs2420928	6	484	653	606	300	647	759	137	0	0
rs2250509	6	504.667	505	73	300	699	846	555	0	0
rs13164886	6	507	2	316	678	254	0	797	917	0
rs12202197	6	512	513	579	300	725	643	174	0	0
rs16885102	6	521.333	411	155	300	770	777	465	0	0
rs1421503	6	530.333	332	0	678	376	0	258	725	455
rs2732458	6	531	388	376	541	0	786	632	0	97
rs1979398	6	533.333	398	73	541	386	0	556	852	0
rs450854	6	537.833	379	579	300	644	722	155	0	0
rs9373855	6	549.333	516	0	541	550	0	221	647	235
rs11228506	6	565.167	405	349	300	388	785	388	0	0
rs12968085	6	565.667	621	0	541	653	0	239	429	129
rs1373909	6	569.5	874	0	300	748	77	467	0	123
rs2510647	6	579.833	0	114	300	47	0	548	847	671
rs470443	6	594.333	552	250	300	771	130	437	0	0
rs7616573	6	598.167	473	250	300	110	808	476	0	0
rs1569798	6	631.5	523	155	300	294	779	166	0	0
rs11764468	5	36.2	0	895	969	0	0	975	992	993
rs12471428	5	73.8	0	916	917	0	952	877	0	974
rs6517825	5	79	949	0	845	939	929	948	0	0
rs1161171	5	90.4	732	0	989	849	0	987	996	0
rs17357143	5	97.2	932	0	845	925	893	924	0	0
rs2658630	5	114.8	748	0	959	815	0	932	977	0
rs1358489	5	128	0	714	845	0	0	854	961	991
rs1550105	5	128.6	0	910	845	710	979	918	0	0
rs3935795	5	163.6	895	0	678	882	861	871	0	0
rs6571647	5	164	900	0	845	900	735	805	0	0
rs6814067	5	174.2	0	579	886	0	0	835	942	892
rs979589	5	174.8	711	0	917	674	0	859	970	0
rs12064344	5	178.2	610	0	984	551	0	979	990	0
rs10903743	5	189.2	0	316	917	0	0	921	978	927
rs13009374	5	189.4	777	0	845	875	0	770	791	0
rs7954415	5	193.6	802	0	845	719	0	756	915	0
rs16886496	5	206.6	774	0	678	878	908	734	0	0
rs10006978	5	210.6	936	0	778	881	537	820	0	0
rs10793350	5	214	847	0	678	870	0	729	811	0
rs17715688	5	216.4	913	0	541	856	897	716	0	0
rs13083825	5	226.2	779	0	845	814	0	631	805	0
rs11989798	5	248.4	661	0	678	737	896	791	0	0
rs10849045	5	251	868	0	778	790	0	487	827	0
rs12815988	5	252.6	736	0	541	837	893	735	0	0
rs7075825	5	252.8	657	0	541	832	903	808	0	0
rs1119266	5	256.2	0	714	845	0	0	382	789	994
rs11242259	5	262	357	852	845	0	889	752	0	0
rs11897611	5	264.6	9	925	959	0	925	864	0	0
rs3968925	5	270.4	0	844	845	263	918	783	0	0
rs4328189	5	271.8	784	0	678	635	0	672	877	0
rs4722932	5	272.8	790	0	541	839	0	492	0	979
rs2483593	5	279.8	677	0	541	720	895	773	0	0
rs12582634	5	282.8	629	0	917	817	395	833	0	0
rs12681837	5	293.4	0	903	778	159	914	784	0	0
rs17400084	5	296.4	727	0	541	830	727	698	0	0
rs671804	5	296.8	0	727	678	0	769	379	0	968
rs12678728	5	300.6	458	0	959	130	0	966	989	0
rs1600223	5	304.4	0	682	541	682	900	678	0	0
rs8063424	5	315	849	0	778	800	0	533	470	0
rs10992752	5	319.4	729	0	300	796	801	782	0	0
rs767720	5	324	0	469	541	0	844	572	0	959
rs10846980	5	326.4	791	0	541	841	577	623	0	0
rs10847919	5	327.6	789	0	678	868	358	674	0	0
rs17329726	5	335.4	713	0	300	836	789	690	0	0
rs4147807	5	338	0	860	778	108	902	667	0	0
rs10466028	5	339.4	0	880	778	49	906	695	0	0
rs4954045	5	342.2	439	0	778	263	0	867	947	0
rs9396712	5	347.6	0	890	541	329	882	625	0	0
rs7739908	5	349.6	515	0	917	320	848	657	0	0
rs10457307	5	353.2	752	0	300	669	795	723	0	0
rs12436181	5	357.8	877	0	541	769	0	592	437	0
rs7726354	5	367	595	0	300	731	858	686	0	0
rs17750311	5	367.4	122	784	778	0	860	624	0	0
rs3789439	5	370.8	0	817	300	503	868	663	0	0
rs7135390	5	373.6	780	0	541	781	0	634	401	0
rs10862290	5	376.2	623	0	300	813	749	639	0	0
rs4510545	5	390.6	788	0	678	854	0	609	123	0
rs13061634	5	392.2	828	531	0	747	524	414	0	0
rs939338	5	397	616	0	541	426	0	575	862	0
rs578833	5	398.4	164	0	541	0	0	503	813	992
rs8062047	5	404.2	866	0	300	743	600	475	0	0
rs6859355	5	405.8	0	727	300	0	854	608	0	487
rs7735277	5	406.2	269	771	0	547	818	569	0	0
rs10755866	5	408	41	871	541	0	851	661	0	0
rs7014125	5	409	4	837	541	0	874	704	0	0
rs5768297	5	410.8	497	0	0	549	694	438	0	773
rs17436259	5	429.8	613	438	0	649	758	398	0	0
rs17730780	5	430.8	810	531	0	685	457	368	0	0
rs7121252	5	434	771	0	0	791	693	471	0	109
rs3924889	5	434.6	834	0	678	784	0	526	10	0
rs7841403	5	439.4	608	0	678	801	202	519	0	0
rs9837543	5	440.2	0	14	541	0	780	524	0	945
rs11114849	5	441	542	0	300	782	661	515	0	0
rs10841843	5	441.8	843	497	0	656	405	395	0	0
rs11827296	5	442.8	0	714	300	665	753	359	0	0
rs11058132	5	443.6	504	794	0	488	757	244	0	0
rs2552356	5	450	809	0	300	753	387	506	0	0
rs10883942	5	452.4	687	0	300	734	0	449	573	0
rs6008226	5	455.6	837	0	541	788	68	493	0	0
rs786699	5	456.2	546	0	0	538	522	177	0	941
rs1402108	5	461.6	380	0	678	455	0	435	749	0
rs11264375	5	462.8	0	844	300	205	812	530	0	0
rs10518694	5	463.2	470	0	0	700	588	319	0	612
rs10773257	5	466	632	665	0	532	765	81	0	0
rs11264381	5	467.2	0	844	300	19	825	681	0	0
rs329526	5	468.8	382	0	541	552	0	393	793	0
rs2118836	5	470.8	858	0	300	826	2	665	0	0
rs10270614	5	473.2	688	0	541	627	0	41	742	0
rs4375935	5	484	353	0	541	391	0	474	826	0
rs8076794	5	489.6	606	0	300	721	619	311	0	0
rs2804611	5	490.8	776	0	541	701	156	377	0	0
rs10878211	5	493.6	717	0	300	760	0	421	339	0
rs1842079	5	494.2	488	531	0	631	596	288	0	0
rs2618989	5	495.8	708	606	0	603	428	181	0	0
rs942796	5	497	370	0	541	464	0	317	828	0
rs1731847	5	497.8	26	0	541	691	0	419	839	0
rs7748270	5	504.4	0	376	300	518	823	466	0	0
rs6723834	5	506.8	236	771	300	0	774	390	0	0
rs6902491	5	510.4	637	14	0	715	720	367	0	0
rs2351044	5	512	598	0	300	673	0	276	598	0
rs11153664	5	513.8	438	285	0	724	634	355	0	0
rs7203265	5	521.6	793	0	300	706	159	439	0	0
rs10739816	5	521.6	734	497	0	626	440	100	0	0
rs1509762	5	522.6	650	406	0	567	491	278	0	0
rs1836900	5	526.4	506	0	541	534	0	200	592	0
rs11090812	5	526.6	19	802	0	292	790	469	0	0
rs11929598	5	528.6	786	250	0	649	458	219	0	0
rs1415493	5	528.8	307	745	300	0	747	262	0	0
rs17789894	5	530.4	773	0	678	651	0	81	170	0
rs471999	5	530.6	720	0	0	502	0	54	145	931
rs1968853	5	534.6	545	0	300	696	554	237	0	0
rs7585736	5	536.2	672	349	0	614	478	211	0	0
rs1428256	5	536.8	747	0	300	754	24	496	0	0
rs1675569	5	541.6	226	745	0	401	717	208	0	0
rs240348	5	545	0	829	300	142	783	226	0	0
rs5768256	5	545.2	270	0	0	396	599	145	0	869
rs11073678	5	545.8	651	0	300	773	92	460	0	0
rs649085	5	546.6	0	0	300	519	0	16	718	719
rs7170955	5	551.6	594	0	300	739	109	505	0	0
rs424964	5	552.6	589	0	300	570	0	265	518	0
rs4314124	5	557	369	606	0	632	552	61	0	0
rs1106789	5	559	0	606	300	284	767	253	0	0
rs4693846	5	560.8	498	0	541	711	0	435	16	0
rs6570562	5	564.4	615	376	0	369	672	151	0	0
rs6536823	5	572.2	568	0	300	359	0	160	757	0
rs6089591	5	574	482	0	300	581	0	195	577	0
rs12692585	5	579.6	587	0	541	359	0	0	515	105
rs11135720	5	580.2	124	606	300	0	768	306	0	0
rs7630509	5	596.2	626	349	0	410	566	73	0	0
rs1387754	5	612	264	0	300	652	0	101	628	0
rs9342803	5	631.4	275	14	0	613	659	287	0	0
rs6709708	5	646.6	321	552	0	214	641	44	0	0
rs5997068	5	668.2	503	114	0	544	308	195	0	0
rs6792168	5	677.4	531	250	0	607	119	111	0	0
rs10488406	5	683.6	61	0	0	324	382	276	0	544
rs17107879	5	697.8	108	0	0	247	431	164	0	566
rs9308447	4	43.75	0	991	994	0	958	886	0	0
rs11959872	4	70	0	939	917	0	959	909	0	0
rs2476846	4	103.75	0	925	845	0	941	878	0	0
rs5993719	4	124.5	0	958	886	0	916	746	0	0
rs4287251	4	141	0	0	845	0	0	914	957	724
rs628203	4	146.75	0	991	977	0	460	0	0	989
rs1372170	4	154.75	0	829	778	0	930	848	0	0
rs13004332	4	160.5	0	0	845	0	0	894	943	680
rs17231671	4	162.75	0	0	917	0	0	931	975	530
rs11134359	4	163	0	784	778	0	940	850	0	0
rs3130775	4	166.75	0	0	886	0	0	860	956	635
rs4635323	4	167.25	0	0	845	0	0	882	959	649
rs13025412	4	172.75	0	0	944	0	0	972	984	413
rs1250592	4	177.5	0	903	778	0	907	706	0	0
rs2919863	4	181	0	0	678	0	0	743	906	953
rs6578099	4	198	0	0	678	0	0	771	901	862
rs4872129	4	202.5	0	903	778	0	871	642	0	0
rs16928602	4	208.5	833	0	845	799	0	693	0	0
rs7183977	4	214.75	0	890	678	0	898	679	0	0
rs12937550	4	215	0	0	678	0	0	749	894	823
rs7687209	4	217.25	0	0	678	0	0	637	830	990
rs12542046	4	217.75	0	817	678	0	899	739	0	0
rs9961451	4	224.5	0	0	886	0	0	906	962	352
rs2331536	4	233	0	0	541	0	0	684	878	969
rs6736587	4	239.5	0	880	678	0	840	648	0	0
rs11597086	4	244.5	0	802	678	0	878	668	0	0
rs8096063	4	253.5	0	0	778	0	0	607	853	752
rs10492901	4	260	0	910	778	0	804	472	0	0
rs17700406	4	266.75	901	0	541	824	0	671	0	0
rs2132589	4	274.25	0	0	778	0	0	862	951	316
rs1250600	4	278	0	892	778	0	849	373	0	0
rs1717335	4	289.75	0	727	541	0	845	732	0	0
rs4732350	4	289.75	0	0	541	0	0	700	895	709
rs7571183	4	293.75	0	0	886	121	0	876	946	0
rs11787224	4	302.25	0	852	678	0	811	454	0	0
rs11134868	4	303.5	0	0	541	0	0	520	834	895
rs257740	4	304	0	794	541	0	834	619	0	0
rs4278686	4	304.25	0	0	994	0	0	550	294	949
rs220355	4	312.5	0	852	845	0	707	350	0	0
rs3102053	4	315.75	0	0	541	0	0	636	866	698
rs10791000	4	317.25	0	771	678	0	788	498	0	0
rs2726422	4	324.75	801	0	678	663	0	563	0	0
rs339344	4	325.5	0	865	541	0	772	524	0	0
rs9489065	4	341.5	0	865	541	0	771	461	0	0
rs683155	4	344	0	860	300	0	852	616	0	0
rs12122853	4	346	691	0	0	628	761	540	0	0
rs2673608	4	346.75	0	945	778	0	730	164	0	0
rs2761441	4	353	862	0	300	808	0	622	0	0
rs4851361	4	354.25	0	647	778	0	792	370	0	0
rs7251215	4	356.25	824	0	541	804	0	410	0	0
rs4330710	4	366	0	760	300	0	850	630	0	0
rs12578418	4	368.75	469	0	0	723	743	594	0	0
rs1250593	4	369	0	837	300	0	807	584	0	0
rs724095	4	373	0	0	778	0	0	785	923	26
rs7523878	4	375.75	0	794	541	0	736	430	0	0
rs191032	4	376.5	0	316	678	0	0	646	858	0
rs7617314	4	379.75	0	939	778	0	584	184	0	0
rs6454097	4	383.25	830	0	0	712	618	311	0	0
rs10745938	4	383.25	0	406	541	0	909	615	0	0
rs12674178	4	391.25	0	910	778	0	654	97	0	0
rs3803286	4	392	854	0	300	736	0	546	0	0
rs1953959	4	392	783	0	0	516	0	371	0	766
rs712645	4	392.5	0	865	778	0	686	105	0	0
rs3802577	4	395.75	813	0	300	759	0	549	0	0
rs7859432	4	396	897	0	300	679	0	544	0	0
rs17335036	4	401	0	0	678	0	0	628	817	277
rs10491222	4	401.75	754	0	300	775	0	568	0	0
rs826186	4	407.5	745	0	300	768	0	561	0	0
rs2281139	4	409.25	0	714	541	0	751	361	0	0
rs12709236	4	409.75	0	682	300	0	839	544	0	0
rs12369921	4	413	702	606	0	463	581	0	0	0
rs2392128	4	413.25	0	0	300	0	0	451	809	791
rs11649168	4	418.25	761	0	0	611	620	339	0	0
rs1204772	4	418.75	0	0	541	0	0	627	824	337
rs7562790	4	420.25	718	0	300	767	0	538	0	0
rs17150852	4	420.75	453	0	0	662	763	443	0	0
rs9502670	4	422	0	0	300	0	0	309	786	921
rs16973756	4	423.5	659	0	0	617	502	532	0	0
rs9257461	4	424	0	0	541	0	0	436	792	539
rs3731906	4	425.25	0	0	300	0	0	551	861	591
rs907555	4	426	0	760	300	0	813	427	0	0
rs7558514	4	431.25	0	199	541	0	0	676	863	0
rs10853642	4	433.5	0	0	778	0	0	403	788	301
rs10070246	4	434	0	817	541	0	674	236	0	0
rs149481	4	435.5	0	895	678	0	585	104	0	0
rs17051381	4	436	358	794	0	0	705	403	0	0
rs12514992	4	437.75	662	0	300	726	0	565	0	0
rs2290271	4	440.25	624	0	300	772	0	547	0	0
rs511545	4	440.5	707	0	300	750	0	485	0	0
rs1546263	4	442.75	845	0	300	707	0	381	0	0
rs761167	4	444.25	658	0	0	601	0	134	0	834
rs3751488	4	447.5	0	624	0	462	816	312	0	0
rs216944	4	448	759	0	300	729	0	424	0	0
rs1834967	4	451	570	0	0	489	775	366	0	0
rs11684087	4	453.25	0	250	541	0	821	579	0	0
rs7300815	4	454.5	584	0	0	694	476	432	0	0
rs4762249	4	457.25	0	852	541	0	696	86	0	0
rs4771531	4	459	0	0	300	0	0	131	787	950
rs2698732	4	459.5	0	0	541	0	0	516	816	293
rs2673593	4	460.25	0	784	300	0	719	360	0	0
rs3002142	4	460.75	300	0	0	709	684	468	0	0
rs12477771	4	463.75	0	694	300	0	726	429	0	0
rs6549652	4	468	0	0	300	0	0	283	703	846
rs4672367	4	468.5	804	0	0	621	376	329	0	0
rs2037994	4	468.75	566	0	0	496	744	323	0	0
rs10866117	4	469.5	0	771	300	0	762	293	0	0
rs11219926	4	473.75	0	0	300	0	0	240	753	816
rs6991681	4	475.75	0	745	300	0	797	259	0	0
rs10504242	4	483	554	0	0	634	586	298	0	0
rs4942796	4	483.75	285	647	0	536	601	0	0	0
rs16886034	4	484.5	528	0	678	598	0	262	0	0
rs6796610	4	486.25	257	647	0	587	568	0	0	0
rs13324427	4	487.5	0	760	541	0	703	50	0	0
rs340835	4	490.5	588	0	300	758	0	396	0	0
rs12908806	4	493.25	0	745	300	0	738	248	0	0
rs7832144	4	494.25	731	0	300	604	0	392	0	0
rs6063438	4	494.5	422	497	0	476	631	0	0	0
rs2831054	4	498.75	414	406	0	591	598	0	0	0
rs1394474	4	506.5	652	0	0	398	713	215	0	0
rs6720390	4	514.25	581	0	0	750	206	410	0	0
rs12311887	4	514.25	549	406	0	562	430	0	0	0
rs2401163	4	516.5	0	316	0	573	723	326	0	0
rs11746023	4	517.75	0	199	300	0	450	0	0	984
rs6034019	4	521	0	727	300	0	725	168	0	0
rs17010780	4	523	491	0	300	630	0	491	0	0
rs6692477	4	525.5	0	647	300	0	669	286	0	0
rs17159921	4	529.75	666	0	300	411	0	508	0	0
rs2162912	4	534.75	841	0	0	713	11	300	0	0
rs2009880	4	535.75	291	0	300	612	0	0	658	0
rs158046	4	538	644	0	0	615	146	447	0	0
rs1350294	4	544	698	406	0	328	396	0	0	0
rs3860832	4	544	0	0	300	429	0	321	778	0
rs4602096	4	552.5	193	552	0	0	748	301	0	0
rs11242262	4	552.5	0	349	541	0	673	231	0	0
rs1412788	4	558.75	533	0	300	327	0	0	609	0
rs10421252	4	560	0	0	300	0	0	335	682	447
rs12443917	4	564.75	0	0	541	0	0	560	623	21
rs10236887	4	565.75	0	285	300	0	756	400	0	0
rs6701005	4	567.25	293	0	300	287	0	0	0	855
rs344935	4	568.25	96	682	0	325	628	0	0	0
rs2436860	4	568.75	597	0	0	504	541	87	0	0
rs11014579	4	574.75	272	0	0	278	399	0	0	756
rs17281612	4	575	286	0	0	641	432	345	0	0
rs10510004	4	584.25	557	285	0	468	357	0	0	0
rs17808467	4	587	390	0	0	526	324	416	0	0
rs2443513	4	588.5	700	250	0	483	217	0	0	0
rs8083826	4	589	0	73	300	0	0	453	822	0
rs12637828	4	590.25	673	349	0	95	526	0	0	0
rs765466	4	592.75	476	0	300	0	633	224	0	0
rs6749959	4	596.5	586	376	0	330	326	0	0	0
rs1780731	4	597.25	97	0	300	755	0	463	0	0
rs11263662	4	600	611	114	0	563	316	0	0	0
rs314140	4	601	0	0	300	0	0	420	818	62
rs10841850	4	602.5	701	285	0	285	323	0	0	0
rs2723663	4	603.5	593	0	0	661	195	141	0	0
rs1029258	4	603.75	412	0	541	559	0	77	0	0
rs6892259	4	605.75	767	0	0	233	463	118	0	0
rs2078980	4	607.5	522	0	0	624	125	303	0	0
rs1676910	4	608.5	356	0	541	543	0	130	0	0
rs6719615	4	615.5	259	0	0	150	507	0	0	626
rs17281703	4	620.25	241	0	0	561	575	146	0	0
rs16913378	4	621.25	200	0	0	578	716	25	0	0
rs4762390	4	623.5	394	0	0	314	361	0	0	441
rs9873627	4	624.5	485	250	0	263	508	0	0	0
rs7341475	4	626.25	30	0	541	367	0	0	561	0
rs10225389	4	629.5	0	114	0	597	606	169	0	0
rs3129768	4	630.5	617	0	0	573	46	246	0	0
rs9485337	4	631.25	684	0	0	530	91	174	0	0
rs3893111	4	632.5	47	624	0	247	556	0	0	0
rs6442929	4	632.75	569	0	0	370	0	0	96	438
rs475724	4	637	0	0	300	0	0	56	672	428
rs740974	4	648	375	376	0	377	284	0	0	0
rs17288993	4	654.75	261	0	300	583	0	241	0	0
rs12923165	4	656.5	425	349	0	423	181	0	0	0
rs10893337	4	666.25	229	0	300	275	0	0	535	0
rs12492283	4	668.75	319	0	0	171	279	0	0	560
rs3821153	4	673.25	418	0	0	600	101	192	0	0
rs10004753	4	673.25	0	73	0	0	689	164	0	385
rs12412485	4	673.75	424	0	0	457	0	165	0	263
rs6660946	4	679.75	165	250	0	428	442	0	0	0
rs148210	4	685.25	0	285	0	87	742	149	0	0
rs4688018	4	689.75	223	0	0	29	281	0	0	712
rs10050099	4	691.5	464	0	0	586	0	158	30	0
rs7583852	4	700.5	235	199	0	394	374	0	0	0
rs7708052	4	727.25	156	250	0	351	338	0	0	0
rs10860874	4	727.25	0	155	0	183	708	49	0	0
rs6750029	4	740.5	114	406	0	0	510	12	0	0
rs10400410	4	754.25	387	0	0	41	362	197	0	0
rs6429366	4	756.25	115	0	0	427	294	143	0	0
rs7025373	4	758.5	237	0	0	335	370	28	0	0
rs1390212	4	760.5	256	0	0	442	191	0	0	73
rs12930389	4	764	352	199	0	349	48	0	0	0
rs2957523	4	774	416	250	0	90	152	0	0	0
rs17010743	4	775.75	304	0	0	460	116	21	0	0
rs1945501	4	782.5	161	0	0	584	37	92	0	0
rs12419289	4	812.25	36	250	0	210	259	0	0	0
rs16889506	4	817.25	325	73	0	48	289	0	0	0
rs16959528	3	20	0	0	977	0	0	981	985	0
rs2785653	3	27.3333	0	0	959	0	0	971	991	0
rs1861875	3	39.3333	0	0	944	0	0	959	982	0
rs6857595	3	51.6667	0	0	969	0	0	916	963	0
rs11588881	3	56.3333	0	0	917	0	0	943	974	0
rs7701069	3	57	0	0	944	0	0	919	969	0
rs953829	3	89.6667	0	0	886	0	0	881	967	0
rs9836421	3	92.6667	0	0	886	0	0	874	965	0
rs432	3	99.6667	0	0	845	0	0	904	955	0
rs17206643	3	102	0	0	944	0	0	832	921	0
rs3211886	3	106	0	946	845	0	0	0	0	894
rs16194	3	117.333	0	0	886	0	0	830	935	0
rs2961870	3	150	0	0	845	0	0	836	872	0
rs7292709	3	158.333	0	974	917	0	637	0	0	0
rs11730494	3	159.667	0	0	886	0	0	738	900	0
rs4789484	3	171.333	0	0	778	0	0	780	931	0
rs12430962	3	192.333	0	0	886	0	0	666	874	0
rs4445429	3	194.667	0	0	678	0	0	816	925	0
rs335420	3	199	0	978	944	0	484	0	0	0
rs1744352	3	200.333	0	0	678	0	0	811	913	0
rs13087413	3	201	0	0	778	0	0	725	897	0
rs1834134	3	202	0	0	678	0	0	800	919	0
rs7321657	3	202.333	0	0	778	0	0	726	892	0
rs12147034	3	204	0	0	845	0	0	713	833	0
rs3852410	3	206.667	0	0	678	0	0	801	904	0
rs2922478	3	210.667	0	0	917	0	0	587	867	0
rs2155854	3	215.333	0	998	994	0	0	0	365	0
rs6415400	3	216.333	0	0	678	0	0	748	928	0
rs6655935	3	217.333	0	0	678	0	0	765	908	0
rs6929727	3	222	0	0	678	0	0	747	912	0
rs12242079	3	224.667	0	0	778	0	0	675	876	0
rs2870771	3	229.667	0	0	678	0	0	750	886	0
rs12215717	3	230.333	0	0	678	0	0	759	875	0
rs7218548	3	230.333	0	0	678	0	0	764	870	0
rs9825185	3	233.667	0	0	778	0	0	740	784	0
rs4839594	3	239.333	0	0	886	0	0	600	799	0
rs1544935	3	240.333	0	880	778	0	624	0	0	0
rs4952546	3	242.667	0	0	886	0	0	0	536	853
rs1106634	3	243	0	0	969	0	0	504	801	0
rs11008599	3	247.667	0	0	778	0	0	641	841	0
rs1923886	3	249.333	0	844	541	0	0	0	0	870
rs17696868	3	257.667	0	0	778	0	0	680	772	0
rs17377135	3	267.667	0	0	678	0	0	720	802	0
rs1909457	3	267.667	0	0	541	0	0	754	905	0
rs11596844	3	275	0	0	541	0	0	757	880	0
rs7976982	3	283	0	903	678	0	573	0	0	0
rs16844411	3	291	0	0	778	0	0	572	780	0
rs11064657	3	294	0	0	541	0	0	697	883	0
rs2292853	3	298.333	0	0	541	0	0	699	868	0
rs12648174	3	299	0	0	678	0	0	591	837	0
rs10935626	3	319	0	624	541	0	0	0	0	881
rs2064491	3	321.667	0	0	541	0	0	649	848	0
rs10929965	3	322.333	0	0	541	0	0	622	873	0
rs9835250	3	322.333	0	914	678	0	444	0	0	0
rs12673314	3	325.333	0	0	541	0	0	651	835	0
rs10825274	3	328.333	0	0	0	0	0	327	767	924
rs9520114	3	330.333	0	0	541	0	0	602	869	0
rs295963	3	336.667	0	0	541	0	0	670	782	0
rs7976688	3	338.667	0	890	678	0	419	0	0	0
rs3769941	3	340.667	0	0	0	0	0	307	771	903
rs7300348	3	343	0	0	541	0	0	612	821	0
rs654807	3	343.333	0	0	541	0	0	583	849	0
rs335468	3	344.333	0	964	886	0	120	0	0	0
rs6517354	3	345	450	0	0	0	574	0	0	944
rs5005770	3	347	0	760	0	0	740	462	0	0
rs2211994	3	349	0	0	0	0	0	274	726	956
rs6739969	3	352.333	0	0	0	0	0	297	706	943
rs2071484	3	354.667	0	0	541	0	0	513	885	0
rs2820726	3	356.333	0	0	541	0	0	557	836	0
rs1861876	3	360.333	0	0	678	0	0	474	770	0
rs6943128	3	362	0	0	678	0	0	494	745	0
rs755004	3	365	0	0	541	0	0	570	797	0
rs1488092	3	365.667	0	0	541	0	0	483	882	0
rs10497523	3	367	0	0	541	0	0	496	865	0
rs6657773	3	369.667	0	0	541	0	0	511	842	0
rs11180720	3	375.667	0	0	541	0	0	541	794	0
rs11800726	3	377.667	0	0	678	0	0	445	747	0
rs4837146	3	380.333	0	0	0	0	0	227	712	923
rs17762342	3	381.667	0	0	778	0	0	331	749	0
rs7163194	3	383.667	0	0	541	0	0	535	776	0
rs11158109	3	389.667	0	0	0	0	0	217	731	886
rs6780355	3	389.667	0	910	778	0	146	0	0	0
rs1914973	3	392.333	0	0	541	0	0	490	795	0
rs4129225	3	399.333	0	890	541	0	374	0	0	0
rs924519	3	401	693	0	0	223	0	0	0	884
rs753308	3	404.667	0	0	300	0	0	644	845	0
rs12193437	3	405	0	0	778	0	451	0	0	559
rs13410903	3	407.333	0	0	541	0	0	645	595	0
rs263326	3	410.333	0	784	541	0	447	0	0	0
rs6679913	3	412	645	0	0	717	0	405	0	0
rs1120526	3	419.333	0	0	300	0	0	0	488	957
rs11222784	3	420	0	890	541	0	312	0	0	0
rs17078172	3	420	0	0	541	0	0	479	723	0
rs12414475	3	421	0	0	0	0	0	351	690	699
rs7529705	3	421.333	360	0	0	445	0	0	0	934
rs4925109	3	421.333	170	0	0	0	0	0	582	987
rs12438635	3	422	0	579	541	0	617	0	0	0
rs6421903	3	422	0	0	300	0	0	599	838	0
rs4835542	3	423.667	0	0	678	0	0	294	760	0
rs2461215	3	424.333	0	771	541	0	418	0	0	0
rs718610	3	424.667	0	250	886	0	593	0	0	0
rs7750141	3	426	534	0	0	424	0	0	0	767
rs914464	3	433	0	760	300	0	644	0	0	0
rs532095	3	433.667	0	0	0	0	0	26	681	995
rs7281830	3	438	0	0	886	0	0	88	715	0
rs4255177	3	441	0	727	0	0	690	263	0	0
rs7820260	3	443.333	0	802	300	0	571	0	0	0
rs7955577	3	446.667	0	0	300	0	0	517	846	0
rs1940269	3	450	0	771	300	0	582	0	0	0
rs11744012	3	450.667	0	0	541	0	0	567	543	0
rs11156970	3	460.333	0	0	300	0	0	497	825	0
rs253190	3	466.333	0	0	300	0	0	563	741	0
rs2523189	3	467	0	727	0	0	737	138	0	0
rs4294640	3	470.667	0	0	300	0	0	514	777	0
rs10115005	3	474	0	0	300	0	0	481	800	0
rs12041534	3	475.333	0	682	0	0	691	204	0	0
rs17116049	3	476.333	0	760	300	0	514	0	0	0
rs17524193	3	477.333	0	0	0	605	565	401	0	0
rs7104128	3	477.667	704	0	0	0	410	0	0	456
rs13398550	3	478.667	0	0	778	0	0	397	392	0
rs4446417	3	483	0	0	300	0	0	480	774	0
rs4291230	3	485.333	0	0	300	0	0	444	803	0
rs1316370	3	485.667	0	714	0	0	709	123	0	0
rs7729832	3	487.667	0	0	541	0	0	283	716	0
rs4735627	3	488.333	0	0	300	0	0	502	736	0
rs9687904	3	489	0	0	0	0	0	418	743	375
rs11887827	3	489.667	0	745	0	0	632	157	0	0
rs28502509	3	490.333	800	0	0	482	250	0	0	0
rs11862771	3	494.333	0	0	300	0	764	456	0	0
rs7709212	3	494.667	525	0	0	645	0	349	0	0
rs10919096	3	494.667	0	438	0	0	729	352	0	0
rs11688221	3	495.667	0	0	845	0	0	5	666	0
rs2160505	3	496.333	551	0	0	680	0	283	0	0
rs6987643	3	499.333	0	665	300	0	540	0	0	0
rs829640	3	500.333	675	0	0	592	235	0	0	0
rs7767391	3	505	859	0	0	560	0	69	0	0
rs1864346	3	507.667	0	0	300	0	0	426	754	0
rs521663	3	509.333	363	0	0	764	0	348	0	0
rs4689326	3	516	654	0	300	501	0	0	0	0
rs1451392	3	517	0	606	0	0	647	199	0	0
rs12114477	3	522.333	0	552	541	0	0	0	343	0
rs10489844	3	523.333	0	0	300	0	0	405	728	0
rs9555078	3	525.667	0	0	778	0	0	0	151	497
rs1422406	3	527.333	559	0	0	402	0	0	460	0
rs2131659	3	528	794	0	0	548	0	77	0	0
rs6813890	3	529	39	0	0	0	425	0	0	952
rs9970286	3	530.333	0	0	541	0	0	192	679	0
rs6134010	3	532	0	817	541	0	49	0	0	0
rs1171062	3	537.667	0	0	300	0	0	335	755	0
rs6602536	3	539.333	0	579	0	0	636	170	0	0
rs4764695	3	540.667	0	0	300	0	796	285	0	0
rs916048	3	547	656	0	0	659	0	47	0	0
rs9268852	3	547	537	0	0	594	0	231	0	0
rs2193746	3	550	0	0	300	0	0	315	738	0
rs507217	3	550	0	406	0	0	692	255	0	0
rs13234855	3	550.667	0	406	0	0	731	214	0	0
rs7611048	3	552.333	0	0	678	0	0	375	293	0
rs7265336	3	553	663	0	300	381	0	0	0	0
rs1076556	3	556.667	0	606	0	148	579	0	0	0
rs10514915	3	557	0	0	0	16	0	0	615	701
rs12413897	3	561.667	0	0	300	0	0	329	689	0
rs16840004	3	564	618	0	0	344	349	0	0	0
rs13265801	3	564	0	73	541	0	0	0	0	697
rs11126825	3	565.667	0	682	0	0	560	64	0	0
rs6038586	3	566.667	811	0	0	431	0	61	0	0
rs16889507	3	573.667	0	0	0	0	443	89	0	750
rs339319	3	574	0	579	0	0	605	97	0	0
rs2972212	3	575	0	0	300	0	0	212	766	0
rs8029466	3	575.667	0	0	0	0	523	16	0	737
rs11160029	3	576.333	0	376	541	0	0	0	357	0
rs9640381	3	577.333	635	0	0	484	0	0	152	0
rs12599585	3	582.667	0	0	541	0	0	0	347	367
rs269728	3	584.667	0	285	0	0	710	254	0	0
rs676484	3	588.667	371	0	0	334	0	0	0	532
rs2376828	3	589	254	0	0	452	0	0	530	0
rs9953996	3	589	25	0	0	0	292	0	0	919
rs557446	3	590	0	0	300	0	0	167	766	0
rs6532431	3	590	0	0	300	0	0	269	664	0
rs7258003	3	591.667	0	0	300	0	0	177	751	0
rs1466957	3	601	0	0	0	0	0	155	674	371
rs4972394	3	602	233	0	0	0	276	0	0	688
rs17659879	3	602.333	0	0	541	0	0	9	646	0
rs149562	3	603	614	0	0	541	0	39	0	0
rs2235270	3	607.333	0	0	300	0	0	244	637	0
rs6756959	3	608.667	0	624	0	0	533	20	0	0
rs1219505	3	609.333	0	14	678	0	0	0	483	0
rs7739127	3	610.333	21	0	0	0	212	0	0	939
rs10071010	3	611.667	290	0	0	0	0	0	136	742
rs16956205	3	611.667	0	0	0	497	436	235	0	0
rs2831838	3	613	640	0	0	217	307	0	0	0
rs3966686	3	614	0	0	300	0	0	296	565	0
rs7164482	3	614	0	0	300	0	0	183	678	0
rs7180600	3	617	232	0	0	512	408	0	0	0
rs13087209	3	619.333	0	0	300	0	336	0	0	509
rs522414	3	619.667	582	0	0	418	144	0	0	0
rs1877677	3	621.333	0	0	300	0	0	100	739	0
rs17543181	3	624	0	0	300	0	0	0	505	326
rs10960363	3	625	583	0	0	491	54	0	0	0
rs12287589	3	631	0	0	0	272	697	141	0	0
rs10805519	3	632.667	433	0	0	490	0	182	0	0
rs10765937	3	634.667	0	784	300	0	15	0	0	0
rs4733453	3	636	530	0	0	558	0	0	7	0
rs1034564	3	640.667	0	0	0	0	0	151	759	171
rs10032241	3	646.667	0	0	541	79	0	0	0	443
rs2156040	3	650	638	0	0	308	107	0	0	0
rs1891174	3	655.333	109	0	0	0	378	0	0	550
rs2088620	3	655.667	0	0	300	205	0	0	531	0
rs4746160	3	656.333	280	0	0	643	0	111	0	0
rs9876905	3	656.667	499	0	0	422	0	112	0	0
rs4131052	3	665.667	378	0	0	580	0	48	0	0
rs547131	3	676.333	91	0	0	555	328	0	0	0
rs1021451	3	681.667	0	0	300	0	0	67	591	0
rs4359303	3	682.667	0	0	0	101	0	0	326	528
rs7752216	3	683.667	349	0	0	514	89	0	0	0
rs1730989	3	684.333	306	0	0	322	322	0	0	0
rs687255	3	684.333	194	0	0	35	0	0	0	721
rs2663891	3	693.333	384	0	0	296	0	0	0	243
rs10846941	3	696	408	0	0	456	0	51	0	0
rs10768191	3	696.667	443	199	0	0	271	0	0	0
rs3846434	3	700.667	331	0	0	569	0	1	0	0
rs4430079	3	704	714	0	0	96	81	0	0	0
rs2283985	3	707.333	391	0	0	478	0	12	0	0
rs960996	3	714.333	294	349	0	0	217	0	0	0
rs2026960	3	715	274	0	0	80	504	0	0	0
rs11672983	3	718	0	349	0	0	453	47	0	0
rs2738675	3	718.333	265	0	0	0	157	0	0	426
rs7754131	3	721.333	0	0	0	152	648	39	0	0
rs9822201	3	721.667	0	316	300	0	222	0	0	0
rs1128468	3	724.333	445	0	300	85	0	0	0	0
rs17032602	3	735	0	0	300	0	0	94	404	0
rs2053086	3	736	0	250	541	0	4	0	0	0
rs12694569	3	747.333	0	0	0	122	0	0	127	512
rs2002593	3	748.333	68	0	0	0	653	37	0	0
rs9378432	3	750.667	309	0	0	270	172	0	0	0
rs12444274	3	752	0	0	0	102	529	116	0	0
rs11636210	3	755.667	386	0	0	295	55	0	0	0
rs1522378	3	755.667	198	0	0	508	0	30	0	0
rs2049367	3	756	103	0	0	332	0	0	300	0
rs2111166	3	773.333	0	14	0	0	639	30	0	0
rs12891090	3	776.667	0	114	300	0	0	0	259	0
rs12472456	3	778.667	159	0	0	211	0	0	297	0
rs4775785	3	781.333	153	0	0	255	251	0	0	0
rs287860	3	796.333	0	114	300	0	0	0	0	200
rs11070334	3	803	238	0	0	31	0	0	325	0
rs12655112	3	813	0	0	0	0	0	118	409	37
rs2892978	3	813.667	17	316	0	0	229	0	0	0
rs1225382	3	826.667	125	0	0	347	51	0	0	0
rs6495081	3	829.667	29	0	0	19	0	0	466	0
rs16886518	3	834.667	86	0	0	0	35	0	0	378
rs3913490	3	845	228	0	0	0	162	78	0	0
rs734666	3	847.667	132	250	0	0	78	0	0	0
rs1780365	3	876.667	0	14	0	221	138	0	0	0
rs10166174	3	897.333	220	0	0	68	23	0	0	0
rs6913565	3	946	44	14	0	107	0	0	0	0
rs300916	3	968	78	0	0	20	1	0	0	0
rs10929771	2	39	0	980	944	0	0	0	0	0
rs12616481	2	42.5	0	973	944	0	0	0	0	0
rs17833456	2	71.5	0	973	886	0	0	0	0	0
rs341160	2	75	0	966	886	0	0	0	0	0
rs8089540	2	75	0	966	886	0	0	0	0	0
rs744746	2	81.5	0	880	959	0	0	0	0	0
rs625464	2	99.5	0	958	845	0	0	0	0	0
rs10995669	2	101	0	955	845	0	0	0	0	0
rs11138012	2	109	0	939	845	0	0	0	0	0
rs1004704	2	121.5	0	914	845	0	0	0	0	0
rs10738226	2	121.5	0	914	845	0	0	0	0	0
rs2254524	2	127	0	903	845	0	0	0	0	0
rs2542334	2	142.5	0	939	778	0	0	0	0	0
rs474280	2	189.5	0	945	678	0	0	0	0	0
rs630403	2	197.5	0	929	678	0	0	0	0	0
rs10069224	2	202	0	920	678	0	0	0	0	0
rs9551683	2	202	0	920	678	0	0	0	0	0
rs8005977	2	204	0	916	678	0	0	0	0	0
rs28735825	2	232.5	0	0	678	0	0	0	0	859
rs1915364	2	247.5	0	829	678	0	0	0	0	0
rs866511	2	251	0	0	0	0	0	0	537	963
rs7756967	2	253.5	0	817	678	0	0	0	0	0
rs12584713	2	257.5	0	0	886	0	0	0	601	0
rs7167658	2	259	0	0	0	0	0	0	612	872
rs2961144	2	265	0	694	778	0	0	0	0	0
rs2459572	2	270.5	0	0	0	0	0	0	484	977
rs2907392	2	271	0	682	778	0	0	0	0	0
rs218209	2	272	0	0	0	0	0	0	494	964
rs12033259	2	275.5	0	910	541	0	0	0	0	0
rs1343322	2	275.5	0	910	541	0	0	0	0	0
rs4767331	2	279	0	903	541	0	0	0	0	0
rs7316021	2	279.5	0	665	778	0	0	0	0	0
rs1508453	2	281.5	0	0	541	0	0	0	0	898
rs10867732	2	285.5	0	890	541	0	0	0	0	0
rs3902292	2	295	0	871	541	0	0	0	0	0
rs10760182	2	300	812	0	0	590	0	0	0	0
rs7632817	2	300.5	0	860	541	0	0	0	0	0
rs10062123	2	302.5	0	0	541	0	0	0	0	856
rs7629382	2	316	0	829	541	0	0	0	0	0
rs1734358	2	316.5	0	0	0	0	0	0	434	935
rs1536941	2	317.5	0	0	0	0	474	0	0	893
rs2843576	2	330	0	647	0	0	695	0	0	0
rs4045836	2	332	0	0	0	0	0	0	373	965
rs10130729	2	338.5	0	647	678	0	0	0	0	0
rs7764218	2	347	0	0	886	0	0	0	422	0
rs12678020	2	348.5	0	665	0	0	640	0	0	0
rs10936387	2	351	0	0	0	0	0	0	596	704
rs11100491	2	358	0	745	541	0	0	0	0	0
rs1189156	2	358	0	745	541	0	0	0	0	0
rs7805748	2	358	0	0	0	0	0	0	491	795
rs2951308	2	359	0	606	678	0	0	0	0	0
rs6796840	2	360.5	0	0	0	0	0	0	345	936
rs447833	2	363.5	0	497	778	0	0	0	0	0
rs10505308	2	366.5	0	0	0	0	315	0	0	954
rs134898	2	372	0	0	0	0	0	0	333	925
rs750844	2	373.5	0	714	541	0	0	0	0	0
rs12704811	2	374	0	0	678	0	0	0	576	0
rs1250604	2	377	0	606	0	0	642	0	0	0
rs555935	2	380.5	724	0	0	517	0	0	0	0
rs573894	2	390	0	606	0	0	616	0	0	0
rs2052672	2	393.5	0	606	0	0	609	0	0	0
rs11259206	2	395	0	552	0	0	660	0	0	0
rs12044778	2	395	0	0	678	0	0	0	534	0
rs13178934	2	396.5	0	531	678	0	0	0	0	0
rs3773418	2	398	0	0	0	0	0	442	764	0
rs3772421	2	400	0	0	0	0	0	0	291	911
rs13101897	2	408	580	0	0	606	0	0	0	0
rs1487227	2	408	0	0	0	0	0	0	389	797
rs4782733	2	408.5	819	0	0	366	0	0	0	0
rs7583520	2	408.5	0	624	0	0	561	0	0	0
rs1513054	2	410.5	0	0	0	0	0	0	243	938
rs10171173	2	413	0	531	0	0	645	0	0	0
rs11716806	2	413.5	0	497	678	0	0	0	0	0
rs7180844	2	418	750	0	0	416	0	0	0	0
rs9406901	2	424.5	0	531	0	0	622	0	0	0
rs12484311	2	426.5	0	0	0	0	0	0	321	828
rs2273368	2	427.5	0	469	678	0	0	0	0	0
rs747262	2	427.5	0	606	541	0	0	0	0	0
rs1359096	2	431	0	0	0	0	0	0	231	909
rs2041278	2	432	0	0	0	0	0	0	330	808
rs10995831	2	433.5	0	0	678	0	0	0	457	0
rs1038776	2	434	0	0	0	0	0	366	768	0
rs6061405	2	435.5	0	0	0	0	0	0	476	655
rs7608764	2	435.5	0	0	0	0	253	0	0	878
rs6592545	2	436.5	0	829	300	0	0	0	0	0
rs701808	2	436.5	0	829	300	0	0	0	0	0
rs738806	2	436.5	0	0	0	0	0	0	385	744
rs2209882	2	438	0	0	0	511	615	0	0	0
rs10905891	2	439.5	0	0	678	0	0	0	445	0
rs10467349	2	442.5	0	817	300	0	0	0	0	0
rs11022344	2	442.5	0	817	300	0	0	0	0	0
rs1408868	2	442.5	0	0	0	0	0	385	732	0
rs1374879	2	446.5	0	0	0	0	0	478	631	0
rs4790581	2	447	0	0	0	0	0	0	463	645
rs1011208	2	448	0	497	0	0	609	0	0	0
rs11953193	2	448	0	0	0	0	0	389	717	0
rs12494320	2	449.5	0	0	0	0	0	0	554	549
rs2062206	2	450	0	802	300	0	0	0	0	0
rs17704831	2	452	0	531	0	0	567	0	0	0
rs16933103	2	453	0	0	0	0	0	333	763	0
rs11263683	2	454	0	794	300	0	0	0	0	0
rs3131018	2	456.5	0	531	0	0	558	0	0	0
rs473968	2	456.5	0	0	678	0	411	0	0	0
rs7810180	2	459	0	784	300	0	0	0	0	0
rs4788684	2	466	0	0	0	0	0	326	744	0
rs1555281	2	470	585	0	0	477	0	0	0	0
rs1402003	2	471	0	0	0	0	0	0	557	503
rs277241	2	471	0	760	300	0	0	0	0	0
rs931552	2	471	0	760	300	0	0	0	0	0
rs4143314	2	474.5	0	0	0	0	0	0	82	971
rs4979772	2	475	0	0	0	0	0	348	704	0
rs1906767	2	476.5	0	0	0	131	0	0	0	918
rs17297347	2	480	0	0	0	0	0	0	297	745
rs4704438	2	481	571	0	0	469	0	0	0	0
rs10228072	2	482	399	0	0	639	0	0	0	0
rs6669110	2	482	0	0	0	0	0	353	685	0
rs7088058	2	483	0	0	0	0	0	0	371	665
rs1340996	2	487.5	0	349	678	0	0	0	0	0
rs4787413	2	487.5	0	727	300	0	0	0	0	0
rs360014	2	488.5	0	0	678	0	0	0	347	0
rs11805036	2	490.5	0	0	541	0	0	0	480	0
rs1847420	2	496.5	0	406	0	0	603	0	0	0
rs4976324	2	498.5	0	0	778	0	0	0	0	227
rs4662294	2	499.5	0	376	0	0	627	0	0	0
rs12261505	2	500	0	0	0	0	0	357	645	0
rs9816344	2	502	536	0	0	462	0	0	0	0
rs11051879	2	502.5	0	531	0	0	466	0	0	0
rs12684637	2	504.5	0	0	0	0	0	273	720	0
rs8032023	2	505.5	0	0	0	0	0	251	740	0
rs10430541	2	510	603	0	0	379	0	0	0	0
rs1982468	2	510	0	0	0	0	0	247	735	0
rs4675425	2	510	0	0	0	437	545	0	0	0
rs1250530	2	513	0	531	0	0	445	0	0	0
rs5769817	2	513	0	0	0	0	0	0	418	558
rs6703356	2	514	0	0	0	0	0	272	702	0
rs8033140	2	518.5	0	665	300	0	0	0	0	0
rs923836	2	521	0	0	0	0	683	277	0	0
rs16989445	2	523.5	521	0	0	434	0	0	0	0
rs11102660	2	525	0	0	0	0	0	0	604	348
rs4449711	2	525.5	0	0	0	0	0	0	25	926
rs13168356	2	526.5	0	0	0	0	0	218	731	0
rs10738743	2	527	553	0	0	395	0	0	0	0
rs2876409	2	527.5	365	0	0	582	0	0	0	0
rs13185525	2	527.5	0	647	300	0	0	0	0	0
rs13010985	2	528	251	0	0	695	0	0	0	0
rs13051355	2	528	0	0	541	0	0	0	405	0
rs4759173	2	529	415	0	0	529	0	0	0	0
rs6887081	2	529.5	0	0	0	0	543	0	0	400
rs9934708	2	529.5	0	0	300	0	0	0	643	0
rs12904129	2	530	0	406	0	0	536	0	0	0
rs6571559	2	532	775	0	0	163	0	0	0	0
rs3849975	2	532	0	0	300	0	638	0	0	0
rs12615510	2	533	0	0	300	0	0	0	636	0
rs6825793	2	533	0	469	0	0	467	0	0	0
rs1325908	2	535	0	531	0	0	401	0	0	0
rs4305145	2	539	0	624	300	0	0	0	0	0
rs9870018	2	539	0	624	300	0	0	0	0	0
rs1184435	2	540.5	0	0	0	0	0	213	708	0
rs1824549	2	541.5	0	438	0	0	481	0	0	0
rs1125910	2	542.5	0	469	0	0	448	0	0	0
rs7872861	2	544.5	0	0	0	0	0	0	403	510
rs11230051	2	545.5	0	0	0	0	0	0	11	900
rs10892563	2	546.5	0	0	0	0	0	153	756	0
rs12101956	2	547.5	0	0	0	0	0	0	280	627
rs3099560	2	547.5	0	349	0	0	558	0	0	0
rs7630452	2	548.5	543	0	0	362	0	0	0	0
rs3823669	2	548.5	0	0	300	0	0	0	605	0
rs778233	2	551	0	0	0	0	0	204	696	0
rs711014	2	551.5	0	250	0	0	649	0	0	0
rs6715876	2	553.5	342	0	0	553	0	0	0	0
rs12861602	2	554.5	0	0	0	0	0	0	109	784
rs7338592	2	554.5	0	0	0	0	0	0	355	538
rs1160485	2	556	0	349	541	0	0	0	0	0
rs6073055	2	557.5	0	0	0	500	0	0	387	0
rs746653	2	558.5	0	0	0	0	0	0	28	857
rs8042395	2	559.5	0	682	0	0	201	0	0	0
rs9397348	2	561.5	0	579	300	0	0	0	0	0
rs1871954	2	563.5	0	114	0	0	0	0	0	761
rs7954358	2	564.5	0	0	0	0	0	0	116	757
rs1457115	2	569.5	0	0	0	0	0	175	688	0
rs257741	2	571.5	0	376	0	0	483	0	0	0
rs965670	2	573.5	0	0	541	0	0	0	314	0
rs2888214	2	574	0	0	0	0	0	271	583	0
rs780215	2	575.5	0	0	300	0	0	0	551	0
rs6703859	2	578	0	316	0	0	530	0	0	0
rs2701612	2	579	0	0	0	0	0	144	700	0
rs9574424	2	579	0	0	0	0	0	424	420	0
rs4241279	2	581.5	508	0	0	331	0	0	0	0
rs1881474	2	585	0	0	0	0	0	125	707	0
rs7829680	2	586	0	0	0	0	0	174	656	0
rs10135562	2	586.5	607	0	0	222	0	0	0	0
rs2040411	2	587.5	484	0	0	343	0	0	0	0
rs3815235	2	589.5	0	0	778	0	0	0	45	0
rs12136933	2	592	0	0	0	0	0	0	360	458
rs7017464	2	592	0	0	0	0	0	0	36	782
rs7345	2	592	0	0	0	205	0	0	613	0
rs452876	2	594.5	502	0	0	311	0	0	0	0
rs2170092	2	594.5	0	0	541	0	0	0	272	0
rs6798947	2	595	0	0	0	0	0	160	652	0
rs7960162	2	603.5	208	0	0	0	587	0	0	0
rs430948	2	603.5	0	0	0	0	0	206	589	0
rs13337624	2	604	0	0	0	0	0	0	711	83
rs6475680	2	605	0	0	300	0	0	0	0	492
rs1985053	2	607	350	0	0	438	0	0	0	0
rs529920	2	608	0	682	0	0	104	0	0	0
rs11614506	2	608.5	507	0	0	278	0	0	0	0
rs10757346	2	610	0	199	0	0	583	0	0	0
rs4968816	2	612.5	527	0	0	250	0	0	0	0
rs1821430	2	613	0	0	0	0	0	52	724	0
rs1863656	2	614	591	0	0	183	0	0	0	0
rs4759186	2	615	427	0	0	345	0	0	0	0
rs17705445	2	616.5	0	469	300	0	0	0	0	0
rs4811246	2	616.5	0	469	300	0	0	0	0	0
rs4896325	2	618	540	0	0	226	0	0	0	0
rs4931325	2	618	0	0	0	0	0	73	693	0
rs41332947	2	618.5	465	0	0	300	0	0	0	0
rs2363098	2	619	0	0	0	0	313	0	0	451
rs3770874	2	621.5	376	0	0	383	0	0	0	0
rs162062	2	621.5	0	0	0	0	0	285	474	0
rs11745646	2	624	255	0	0	499	0	0	0	0
rs1563827	2	624	0	0	0	0	0	91	663	0
rs10860360	2	626	486	0	0	264	0	0	0	0
rs6784771	2	626.5	0	0	0	0	0	0	415	334
rs2715290	2	630.5	351	0	0	0	390	0	0	0
rs10787019	2	630.5	328	0	0	413	0	0	0	0
rs12455464	2	631	0	199	541	0	0	0	0	0
rs369347	2	632.5	345	0	0	392	0	0	0	0
rs512574	2	632.5	0	0	0	0	0	61	676	0
rs16962520	2	633.5	0	0	0	146	589	0	0	0
rs216493	2	633.5	0	0	0	0	0	187	548	0
rs4655683	2	633.5	0	438	0	0	297	0	0	0
rs237646	2	634.5	605	0	0	128	0	0	0	0
rs12148477	2	637	0	0	0	312	0	0	416	0
rs3890534	2	637	0	0	678	0	0	0	50	0
rs4859060	2	638.5	123	0	0	0	0	0	602	0
rs16955475	2	640.5	0	0	0	0	0	82	639	0
rs6908896	2	642	428	0	0	0	290	0	0	0
rs549305	2	643	266	0	0	450	0	0	0	0
rs10887321	2	643.5	590	0	0	125	0	0	0	0
rs12512921	2	644	0	285	0	0	429	0	0	0
rs3781490	2	645.5	0	0	0	0	0	62	649	0
rs17476287	2	646	0	0	300	0	0	0	410	0
rs17835397	2	646	0	199	0	0	0	0	0	511
rs7211674	2	646.5	0	406	0	0	303	0	0	0
rs4636106	2	647	509	0	0	199	0	0	0	0
rs4730053	2	647	318	0	0	390	0	0	0	0
rs2369809	2	647	0	199	0	0	509	0	0	0
rs1693688	2	647.5	0	0	300	0	0	0	407	0
rs7649483	2	647.5	0	406	0	0	301	0	0	0
rs10519440	2	648	0	199	0	0	0	0	0	507
rs16906892	2	648.5	148	0	0	557	0	0	0	0
rs3786577	2	649	0	0	0	0	0	0	538	166
rs483023	2	650.5	0	0	0	0	0	85	616	0
rs10797056	2	652.5	0	0	0	385	0	0	312	0
rs4446032	2	652.5	0	285	0	0	412	0	0	0
rs1954267	2	654.5	0	0	0	0	0	63	630	0
rs2024562	2	654.5	0	0	0	0	0	0	78	615
rs1617136	2	655	0	0	0	0	0	25	667	0
rs4785871	2	656.5	0	0	300	0	0	0	0	389
rs160134	2	658.5	0	0	0	0	0	35	650	0
rs879041	2	662	0	0	0	0	0	134	544	0
rs13082202	2	663	0	376	300	0	0	0	0	0
rs868097	2	665.5	0	0	0	0	0	45	626	0
rs13024819	2	667.5	0	0	0	0	594	73	0	0
rs6808536	2	668.5	323	0	0	342	0	0	0	0
rs2766533	2	669	479	0	0	185	0	0	0	0
rs3795817	2	670	149	0	0	513	0	0	0	0
rs935670	2	672	0	155	0	0	503	0	0	0
rs7946787	2	674	0	0	0	0	0	94	560	0
rs1676904	2	675	249	0	0	403	0	0	0	0
rs13274430	2	676	0	0	0	291	359	0	0	0
rs2311314	2	678	0	0	0	0	0	0	481	165
rs7579964	2	678.5	0	155	0	0	490	0	0	0
rs7612030	2	679	409	0	0	235	0	0	0	0
rs11920786	2	680.5	373	0	0	268	0	0	0	0
rs1290030	2	680.5	288	0	0	353	0	0	0	0
rs17730901	2	681.5	0	0	541	0	98	0	0	0
rs1996551	2	682	0	0	0	0	0	127	511	0
rs1626087	2	683.5	0	0	0	0	0	0	150	485
rs6543714	2	684.5	0	0	0	0	0	16	617	0
rs11763192	2	685	0	0	0	256	376	0	0	0
rs4700506	2	685.5	0	376	0	0	255	0	0	0
rs1533682	2	686	6	0	0	0	0	0	624	0
rs16917026	2	688	0	0	541	85	0	0	0	0
rs17137016	2	692.5	0	0	0	0	0	0	492	125
rs1749499	2	694	0	0	0	0	0	0	63	551
rs7226123	2	694	0	0	0	7	0	0	0	607
rs9804659	2	695	0	0	0	0	0	0	146	466
rs787520	2	696	0	0	0	0	0	0	456	154
rs8078815	2	696	0	0	300	0	310	0	0	0
rs4644166	2	696.5	565	0	0	44	0	0	0	0
rs3962536	2	697	564	0	0	44	0	0	0	0
rs12253635	2	698.5	0	0	0	0	0	0	542	63
rs11211181	2	699	0	250	0	0	354	0	0	0
rs881823	2	699	0	0	0	0	0	0	498	106
rs2318348	2	700.5	354	0	0	247	0	0	0	0
rs572737	2	700.5	0	376	0	0	225	0	0	0
rs3820615	2	701	0	0	0	0	0	202	398	0
rs12498755	2	701.5	199	0	0	400	0	0	0	0
rs1527757	2	702	423	0	0	175	0	0	0	0
rs11257506	2	703	0	250	0	0	346	0	0	0
rs17219704	2	704.5	310	0	0	283	0	0	0	0
rs382249	2	704.5	0	349	0	0	244	0	0	0
rs1434957	2	707	0	0	0	0	0	0	61	527
rs1977058	2	708.5	0	285	300	0	0	0	0	0
rs3903773	2	709.5	0	0	541	0	0	0	0	42
rs16955177	2	710	0	0	0	54	528	0	0	0
rs37809	2	710.5	0	0	0	0	0	0	85	496
rs9318181	2	711.5	0	0	300	0	0	0	279	0
rs17675093	2	713	355	0	0	221	0	0	0	0
rs4117784	2	713.5	0	0	0	0	0	0	220	355
rs16962592	2	715	0	0	300	0	272	0	0	0
rs4083872	2	715.5	0	285	0	0	286	0	0	0
rs9462058	2	719	0	14	0	0	550	0	0	0
rs7069648	2	722.5	0	438	0	0	119	0	0	0
rs1978910	2	723.5	0	14	541	0	0	0	0	0
rs1288684	2	726	457	0	0	93	0	0	0	0
rs3812036	2	726.5	0	155	0	0	394	0	0	0
rs12469420	2	727	339	0	0	209	0	0	0	0
rs1183343	2	730	277	0	0	265	0	0	0	0
rs925781	2	731.5	0	155	0	0	384	0	0	0
rs201455	2	732	308	0	0	230	0	0	0	0
rs11951480	2	732.5	297	0	0	240	0	0	0	0
rs9460546	2	734	335	199	0	0	0	0	0	0
rs16836855	2	734.5	0	0	300	0	0	0	233	0
rs1434431	2	735.5	0	0	0	63	468	0	0	0
rs1846957	2	737.5	0	497	0	0	30	0	0	0
rs975170	2	737.5	0	114	0	0	413	0	0	0
rs17179808	2	738	0	285	0	0	241	0	0	0
rs7999712	2	738	0	250	0	0	276	0	0	0
rs17238391	2	740.5	436	0	0	85	0	0	0	0
rs522328	2	741.5	0	73	0	0	446	0	0	0
rs2638796	2	742.5	0	438	0	0	79	0	0	0
rs2874138	2	743	0	0	300	0	0	0	216	0
rs11123406	2	744.5	141	0	0	372	0	0	0	0
rs10759824	2	746	0	199	0	0	311	0	0	0
rs10792646	2	748.5	0	285	0	0	220	0	0	0
rs11057723	2	748.5	0	0	0	0	424	81	0	0
rs12122799	2	749.5	0	14	0	0	489	0	0	0
rs11013555	2	750	284	0	0	218	0	0	0	0
rs7782529	2	750	0	0	0	99	403	0	0	0
rs913493	2	751	327	0	0	173	0	0	0	0
rs7226712	2	751	0	0	0	0	0	0	269	231
rs1356513	2	751.5	0	199	300	0	0	0	0	0
rs1425012	2	751.5	0	199	300	0	0	0	0	0
rs17769836	2	751.5	0	199	300	0	0	0	0	0
rs6054458	2	751.5	0	199	300	0	0	0	0	0
rs11707184	2	752.5	0	250	0	0	247	0	0	0
rs3122656	2	754	0	114	0	0	380	0	0	0
rs4861686	2	754	0	199	0	0	295	0	0	0
rs1843032	2	755.5	24	0	0	467	0	0	0	0
rs1378500	2	757.5	0	0	0	274	213	0	0	0
rs12325833	2	758.5	179	0	0	306	0	0	0	0
rs9871031	2	759.5	80	0	0	0	0	0	0	403
rs9913553	2	760	128	0	0	0	354	0	0	0
rs6756739	2	760.5	205	0	0	276	0	0	0	0
rs2220760	2	760.5	0	250	0	0	231	0	0	0
rs11748504	2	761.5	0	199	0	0	280	0	0	0
rs6023587	2	762	456	0	0	22	0	0	0	0
rs10430124	2	762.5	0	349	0	0	128	0	0	0
rs6680623	2	764	0	0	0	420	54	0	0	0
rs2661847	2	765	0	155	0	0	317	0	0	0
rs556281	2	765.5	0	0	0	0	0	0	229	242
rs17437778	2	766	0	316	0	0	154	0	0	0
rs1497000	2	766.5	0	0	0	60	409	0	0	0
rs1923383	2	768	0	285	0	0	181	0	0	0
rs339843	2	768.5	0	155	0	0	310	0	0	0
rs2789010	2	769.5	175	0	0	288	0	0	0	0
rs2632188	2	770	0	73	0	0	389	0	0	0
rs1838093	2	772	0	0	0	0	0	0	283	175
rs12446006	2	772.5	224	0	0	233	0	0	0	0
rs6865663	2	773	0	0	0	0	205	0	0	251
rs12750223	2	776	446	0	0	4	0	0	0	0
rs9448292	2	776.5	0	0	0	0	393	56	0	0
rs3132025	2	777	0	250	0	0	198	0	0	0
rs6468957	2	780	338	0	0	104	0	0	0	0
rs2199214	2	780	136	0	0	306	0	0	0	0
rs7039482	2	780.5	0	0	0	168	273	0	0	0
rs6802942	2	781.5	0	0	300	0	0	0	139	0
rs2325583	2	782.5	0	0	0	415	0	22	0	0
rs1208517	2	783	0	0	0	251	185	0	0	0
rs220370	2	783	0	73	0	0	363	0	0	0
rs871474	2	786.5	289	0	0	140	0	0	0	0
rs2850232	2	786.5	0	250	0	0	179	0	0	0
rs5764386	2	787	0	0	0	0	0	9	419	0
rs9535179	2	788.5	0	73	0	0	352	0	0	0
rs1020651	2	795	0	155	0	0	257	0	0	0
rs12778349	2	795.5	0	250	0	0	161	0	0	0
rs7999513	2	796	0	285	0	0	125	0	0	0
rs2665946	2	796.5	0	250	0	0	159	0	0	0
rs1946972	2	798.5	0	0	300	0	0	0	105	0
rs915540	2	800.5	0	0	0	0	0	0	257	144
rs13061549	2	802.5	0	0	0	0	0	0	127	270
rs357161	2	802.5	0	114	0	0	283	0	0	0
rs6577428	2	805	0	114	0	0	278	0	0	0
rs2255593	2	805.5	0	0	0	202	189	0	0	0
rs9911085	2	807	0	0	0	0	0	0	250	138
rs6760812	2	808.5	0	250	0	0	135	0	0	0
rs2143992	2	809	201	0	0	183	0	0	0	0
rs12522617	2	809.5	0	199	0	0	184	0	0	0
rs2278553	2	809.5	0	0	0	0	0	0	181	202
rs10823019	2	810	0	0	0	0	0	128	254	0
rs7187735	2	810	0	14	0	0	368	0	0	0
rs10740272	2	813.5	0	0	0	0	0	121	254	0
rs12684679	2	815	0	0	0	186	186	0	0	0
rs675495	2	815	0	285	0	0	87	0	0	0
rs765524	2	818.5	0	250	0	0	115	0	0	0
rs6935278	2	821	0	0	300	0	0	0	60	0
rs2164264	2	821.5	0	155	0	0	204	0	0	0
rs11161247	2	822	196	0	0	162	0	0	0	0
rs11764046	2	823.5	74	0	0	281	0	0	0	0
rs10937330	2	825.5	195	0	0	156	0	0	0	0
rs12188879	2	831.5	76	0	0	0	263	0	0	0
rs1219960	2	831.5	0	0	300	0	0	0	39	0
rs250567	2	832	0	0	0	85	253	0	0	0
rs524431	2	838	10	316	0	0	0	0	0	0
rs7850541	2	838.5	0	155	0	0	170	0	0	0
rs7323715	2	842.5	0	0	0	0	0	224	93	0
rs10900498	2	844	0	14	300	0	0	0	0	0
rs16834705	2	846.5	0	0	300	0	0	0	9	0
rs7306830	2	848.5	0	14	0	0	291	0	0	0
rs6435265	2	849	146	0	0	158	0	0	0	0
rs10218911	2	856	0	114	0	0	176	0	0	0
rs2286571	2	856	0	0	0	0	0	0	65	225
rs11766953	2	857	0	0	0	0	0	0	268	20
rs930420	2	858.5	0	0	0	0	0	0	74	211
rs13114510	2	862.5	0	0	0	0	0	0	190	87
rs1338980	2	866.5	0	0	0	0	0	0	2	267
rs1217562	2	870	234	0	0	28	0	0	0	0
rs9878978	2	870	0	73	0	0	189	0	0	0
rs16985285	2	874	0	0	0	111	143	0	0	0
rs9393532	2	882.5	93	0	0	144	0	0	0	0
rs6675825	2	882.5	0	73	0	0	164	0	0	0
rs11888009	2	883	0	0	0	15	0	0	221	0
rs12120754	2	890.5	50	0	0	0	171	0	0	0
rs1968393	2	891	150	0	0	70	0	0	0	0
rs6601773	2	891	0	0	0	0	0	0	108	112
rs11718972	2	894.5	0	0	0	0	0	98	115	0
rs10993391	2	897.5	182	0	0	0	25	0	0	0
rs634606	2	899	0	199	0	0	5	0	0	0
rs644961	2	900.5	0	0	0	184	0	0	17	0
rs12605734	2	901	0	155	0	45	0	0	0	0
rs3811721	2	902.5	0	0	0	0	0	0	107	90
rs873023	2	903	0	14	0	0	182	0	0	0
rs4642522	2	903.5	42	0	0	153	0	0	0	0
rs10244108	2	908	0	155	0	0	31	0	0	0
rs836472	2	908	0	73	0	0	113	0	0	0
rs1444268	2	910	0	0	0	73	109	0	0	0
rs16885830	2	914.5	48	0	0	125	0	0	0	0
rs314253	2	915.5	0	155	0	0	16	0	0	0
rs11713312	2	919.5	0	73	0	0	90	0	0	0
rs11033446	2	933	0	73	0	0	63	0	0	0
rs6734314	2	936	0	0	0	78	52	0	0	0
rs13144752	2	944	0	14	0	0	100	0	0	0
rs9357575	2	948.5	0	0	0	0	0	0	52	53
rs1942402	2	954	0	73	0	0	21	0	0	0
rs17438648	2	956	40	0	0	50	0	0	0	0
rs11669068	2	957.5	0	14	0	0	73	0	0	0
rs13080171	2	961	70	0	0	10	0	0	0	0
rs7637429	2	971	22	0	0	0	38	0	0	0
rs6133117	2	971.5	32	0	0	0	27	0	0	0
rs2806542	2	990	0	14	0	0	8	0	0	0
rs2137124	1	26	0	0	0	0	0	0	0	975
rs11952133	1	28	0	0	0	0	0	0	0	973
rs12410145	1	29	0	0	0	0	0	0	0	972
rs16947785	1	35	0	0	0	0	0	0	0	966
rs6708278	1	46	0	0	0	0	0	0	0	955
rs12005658	1	50	0	0	0	0	0	0	0	951
rs132539	1	53	0	0	0	0	0	0	0	948
rs12133589	1	54	0	0	0	0	0	0	0	947
rs10917526	1	59	0	0	0	0	0	0	0	942
rs11594356	1	61	0	0	0	0	0	0	0	940
rs2443959	1	69	0	0	0	0	0	0	0	932
rs35426260	1	81	0	0	0	0	0	0	0	920
rs10743527	1	84	0	0	917	0	0	0	0	0
rs17187412	1	85	0	0	0	0	0	0	0	916
rs4815748	1	86	0	0	0	0	0	0	0	915
rs9933631	1	88	0	0	0	0	0	0	0	913
rs4956510	1	93	0	0	0	0	0	0	0	908
rs1867237	1	94	0	0	0	0	0	0	0	907
rs6940860	1	95	0	0	0	0	0	0	0	906
rs42483	1	96	0	0	0	0	0	0	0	905
rs4772980	1	99	0	0	0	0	0	0	0	902
rs9550055	1	100	0	0	0	0	0	0	0	901
rs3957512	1	102	0	0	0	0	0	0	0	899
rs7584752	1	104	0	0	0	0	0	0	0	897
rs8104997	1	110	0	0	0	0	0	0	0	891
rs4677602	1	111	0	0	0	0	0	0	0	890
rs408462	1	114	0	0	0	0	0	0	0	887
rs13224800	1	115	0	0	886	0	0	0	0	0
rs4617209	1	115	0	0	886	0	0	0	0	0
rs9793202	1	116	0	0	0	0	0	0	0	885
rs17448969	1	121	0	0	0	0	0	0	0	880
rs6606743	1	126	0	0	0	0	0	0	0	875
rs2583192	1	127	0	0	0	0	0	0	0	874
rs2246687	1	130	0	0	0	0	0	0	0	871
rs16891600	1	133	0	0	0	0	0	0	0	868
rs7751466	1	134	0	0	0	0	0	0	0	867
rs4447153	1	149	0	0	0	0	0	0	0	852
rs177863	1	151	0	0	0	0	0	0	0	850
rs621485	1	152	0	0	0	0	0	0	0	849
rs12294703	1	154	0	0	0	0	0	0	0	847
rs13171899	1	156	0	0	0	0	0	0	0	845
rs17686888	1	156	0	0	845	0	0	0	0	0
rs1844573	1	156	0	0	845	0	0	0	0	0
rs7236096	1	156	0	0	845	0	0	0	0	0
rs650765	1	158	0	0	0	0	0	0	0	843
rs254855	1	161	0	0	0	0	0	0	0	840
rs12893709	1	162	0	0	0	0	0	0	0	839
rs2076578	1	163	0	0	0	0	0	0	0	838
rs6840582	1	164	0	0	0	0	0	0	0	837
rs2458073	1	166	0	0	0	0	0	0	0	835
rs12604494	1	169	0	0	0	0	0	0	0	832
rs3218480	1	171	0	0	0	0	0	0	0	830
rs16867209	1	175	0	0	0	0	0	0	0	826
rs17837909	1	177	0	0	0	0	0	0	0	824
rs12340520	1	179	0	0	0	0	0	0	0	822
rs3010548	1	182	0	0	0	0	0	0	0	819
rs1558722	1	183	0	0	0	0	0	0	0	818
rs571002	1	184	0	817	0	0	0	0	0	0
rs10980705	1	188	0	0	0	0	0	0	0	813
rs10514482	1	189	0	0	0	0	0	0	0	812
rs16971249	1	190	0	0	0	0	0	0	0	811
rs10091896	1	195	0	0	0	0	0	0	0	806
rs6736652	1	197	0	0	0	0	0	0	0	804
rs1970290	1	202	0	0	0	0	0	0	0	799
rs30671	1	203	0	0	0	0	0	0	0	798
rs7017178	1	205	0	0	0	0	0	0	0	796
rs849933	1	207	0	0	0	0	0	0	0	794
rs16903801	1	209	0	0	0	0	0	0	0	792
rs2301453	1	211	0	0	0	0	0	0	0	790
rs9915670	1	212	0	0	0	0	0	0	0	789
rs41398	1	214	0	0	0	0	0	0	0	787
rs2852281	1	215	0	0	0	0	0	0	0	786
rs11767372	1	216	0	0	0	0	0	0	0	785
rs4736688	1	217	0	784	0	0	0	0	0	0
rs17038085	1	220	0	0	0	0	0	0	0	781
rs2048069	1	222	0	0	0	0	0	0	0	779
rs17326574	1	223	0	0	778	0	0	0	0	0
rs17591283	1	223	0	0	778	0	0	0	0	0
rs34638	1	223	0	0	0	0	0	0	0	778
rs4491639	1	223	0	0	778	0	0	0	0	0
rs1660144	1	225	0	0	0	0	0	0	0	776
rs11954836	1	226	0	0	0	0	0	0	0	775
rs4418211	1	227	0	0	0	0	0	0	0	774
rs16908159	1	230	0	771	0	0	0	0	0	0
rs1866313	1	231	0	0	0	0	0	0	0	770
rs13338370	1	232	0	0	0	0	0	0	0	769
rs11953097	1	233	0	0	0	0	0	0	0	768
rs6439067	1	236	0	0	0	0	0	0	0	765
rs2254086	1	237	0	0	0	0	0	0	0	764
rs13134800	1	238	0	0	0	0	0	0	0	763
rs2868877	1	242	0	0	0	0	0	0	0	759
rs514171	1	243	0	0	0	0	0	0	0	758
rs13149070	1	246	0	0	0	0	0	0	0	755
rs4805229	1	247	0	0	0	0	0	0	0	754
rs11819875	1	248	0	0	0	0	0	0	0	753
rs1948112	1	250	0	0	0	0	0	0	0	751
rs12713890	1	253	0	0	0	0	0	0	0	748
rs1437711	1	256	0	745	0	0	0	0	0	0
rs2919999	1	256	0	745	0	0	0	0	0	0
rs339973	1	256	0	745	0	0	0	0	0	0
rs7987570	1	256	0	745	0	0	0	0	0	0
rs955364	1	256	0	745	0	0	0	0	0	0
rs3729841	1	258	0	0	0	0	0	0	0	743
rs12173741	1	260	0	0	0	0	0	0	0	741
rs3829603	1	261	0	0	0	0	0	0	0	740
rs640173	1	263	0	0	0	0	0	0	0	738
rs1768174	1	265	0	0	0	0	0	0	0	736
rs815845	1	267	0	0	0	0	0	0	0	734
rs2813829	1	268	0	0	0	0	0	0	0	733
rs12643125	1	269	0	0	0	0	0	0	0	732
rs12533510	1	270	0	0	0	0	0	0	0	731
rs11867417	1	272	0	0	0	0	0	0	0	729
rs10505325	1	274	0	0	0	0	0	0	727	0
rs2381766	1	274	0	727	0	0	0	0	0	0
rs3893399	1	274	0	0	0	0	0	0	0	727
rs6095150	1	274	0	727	0	0	0	0	0	0
rs9847400	1	274	0	727	0	0	0	0	0	0
rs1157277	1	275	0	0	0	0	0	0	0	726
rs41419	1	278	0	0	0	0	0	0	0	723
rs955911	1	281	0	0	0	0	0	0	0	720
rs9911967	1	283	0	0	0	0	0	0	0	718
rs7630740	1	285	0	0	0	0	0	0	0	716
rs13126186	1	286	0	0	0	0	0	0	0	715
rs1476911	1	287	0	714	0	0	0	0	0	0
rs1509461	1	287	0	714	0	0	0	0	0	0
rs4128731	1	287	0	714	0	0	0	0	0	0
rs17316762	1	288	0	0	0	0	0	0	0	713
rs1524716	1	291	0	0	0	0	0	0	0	710
rs17121289	1	293	0	0	0	0	0	0	0	708
rs10510402	1	294	0	0	0	0	0	0	0	707
rs17008782	1	298	0	0	0	0	0	0	0	703
rs10511964	1	299	0	0	0	0	702	0	0	0
rs9888790	1	299	0	0	0	0	0	0	0	702
rs7296993	1	305	0	0	0	0	0	0	696	0
rs6686605	1	307	0	0	0	0	0	0	0	694
rs6857060	1	307	0	694	0	0	0	0	0	0
rs6978769	1	307	0	694	0	0	0	0	0	0
rs836968	1	307	0	694	0	0	0	0	0	0
rs7818894	1	309	0	0	0	0	0	0	0	692
rs7985122	1	310	0	0	0	0	0	0	691	0
rs11073455	1	311	0	0	0	0	0	0	0	690
rs7715886	1	312	0	0	0	0	0	0	0	689
rs561769	1	314	0	0	0	0	0	0	0	687
rs2868760	1	315	0	0	0	0	0	0	0	686
rs13030348	1	316	0	0	0	0	0	0	0	685
rs184234	1	317	0	0	0	0	0	0	0	684
rs6780787	1	317	0	0	0	0	0	0	684	0
rs12889813	1	318	0	0	0	0	0	0	0	683
rs10809564	1	319	0	682	0	0	0	0	0	0
rs10957621	1	319	0	682	0	0	0	0	0	0
rs12152734	1	319	0	0	0	0	0	0	0	682
rs894348	1	319	0	682	0	0	0	0	0	0
rs2125343	1	322	0	0	0	0	0	0	0	679
rs10494575	1	323	0	0	678	0	0	0	0	0
rs11200822	1	323	0	0	678	0	0	0	0	0
rs1438358	1	323	0	0	678	0	0	0	0	0
rs17165195	1	323	0	0	678	0	0	0	0	0
rs1898519	1	323	0	0	678	0	0	0	0	0
rs213785	1	323	0	0	678	0	0	0	0	0
rs2654449	1	323	0	0	678	0	0	0	0	0
rs4255990	1	323	0	0	678	0	0	0	0	0
rs6658023	1	323	0	0	678	0	0	0	0	0
rs6916946	1	323	0	0	678	0	0	0	0	0
rs7011514	1	323	0	0	678	0	0	0	0	0
rs10762731	1	324	0	0	0	0	0	0	677	0
rs831984	1	324	0	0	0	0	0	0	0	677
rs2964064	1	325	0	0	0	0	0	0	0	676
rs3109366	1	326	0	0	0	0	0	0	0	675
rs1892080	1	327	0	0	0	0	0	0	0	674
rs2794563	1	328	0	0	0	0	0	0	0	673
rs9895985	1	329	0	0	0	0	0	0	0	672
rs7592245	1	331	0	0	0	0	0	0	0	670
rs851365	1	332	0	0	0	0	0	0	0	669
rs814977	1	333	0	0	0	0	0	0	0	668
rs12855974	1	335	0	0	0	0	0	0	666	0
rs2939678	1	335	0	0	0	0	0	0	0	666
rs11174225	1	336	0	665	0	0	0	0	0	0
rs1740720	1	336	0	665	0	0	0	0	0	0
rs544421	1	336	0	665	0	0	0	0	0	0
rs7373819	1	336	0	665	0	0	0	0	0	0
rs9355431	1	336	0	665	0	0	0	0	0	0
rs698607	1	337	0	0	0	0	0	0	0	664
rs9461615	1	338	0	0	0	0	0	0	0	663
rs10280418	1	339	0	0	0	0	0	0	0	662
rs6805912	1	339	0	0	0	0	0	0	662	0
rs510341	1	340	0	0	0	0	0	0	0	661
rs2471695	1	341	0	0	0	0	0	0	0	660
rs10518342	1	342	0	0	0	0	0	0	0	659
rs4516385	1	343	0	0	0	0	0	0	0	658
rs10508914	1	344	0	0	0	0	0	0	0	657
rs26182	1	345	0	0	0	0	0	0	0	656
rs6537825	1	347	0	0	0	0	0	0	0	654
rs3850765	1	348	0	0	0	0	0	0	0	653
rs603939	1	350	0	0	0	0	0	0	0	651
rs1392552	1	353	0	0	0	0	0	0	0	648
rs1552101	1	354	0	0	0	0	0	0	0	647
rs2803958	1	354	0	647	0	0	0	0	0	0
rs6505594	1	354	0	647	0	0	0	0	0	0
rs6843588	1	354	0	647	0	0	0	0	0	0
rs9961245	1	355	0	0	0	0	646	0	0	0
rs1637682	1	357	0	0	0	0	0	0	644	0
rs2066109	1	357	0	0	0	0	0	0	0	644
rs4593388	1	358	0	0	0	0	0	0	0	643
rs10885441	1	359	0	0	0	0	0	0	0	642
rs7176022	1	361	0	0	0	0	0	0	0	640
rs3784900	1	362	0	0	0	0	0	0	0	639
rs459262	1	363	0	0	0	0	0	0	0	638
rs311432	1	365	636	0	0	0	0	0	0	0
rs41394	1	365	0	0	0	0	0	0	0	636
rs10167171	1	366	0	0	0	0	0	0	635	0
rs1901069	1	367	0	0	0	0	0	0	634	0
rs10105301	1	368	0	0	0	0	0	0	0	633
rs2496145	1	369	0	0	0	0	0	0	0	632
rs523671	1	370	0	0	0	0	0	0	0	631
rs11237719	1	371	0	0	0	0	0	0	0	630
rs1242488	1	373	0	0	0	0	0	0	0	628
rs10911486	1	375	0	0	0	0	0	0	0	626
rs10930873	1	377	0	624	0	0	0	0	0	0
rs1481235	1	377	0	624	0	0	0	0	0	0
rs284445	1	377	0	624	0	0	0	0	0	0
rs4729106	1	377	0	624	0	0	0	0	0	0
rs7630692	1	377	0	624	0	0	0	0	0	0
rs7866267	1	377	0	624	0	0	0	0	0	0
rs11611358	1	378	0	0	0	0	0	0	0	623
rs1861025	1	379	0	0	0	0	0	0	622	0
rs10931993	1	380	0	0	0	0	0	0	0	621
rs1190344	1	381	0	0	0	0	0	0	620	0
rs7902734	1	381	0	0	0	0	0	0	0	620
rs4843492	1	382	0	0	0	0	0	0	619	0
rs7580488	1	383	0	0	0	0	0	0	0	618
rs292448	1	384	0	0	0	0	0	0	0	617
rs6458094	1	385	0	0	0	0	0	0	0	616
rs1872603	1	387	0	0	0	0	0	0	0	614
rs8591	1	387	0	0	0	0	0	0	614	0
rs17234636	1	388	0	0	0	0	0	0	0	613
rs10787629	1	390	0	0	0	0	0	0	0	611
rs2948987	1	391	0	0	0	0	0	0	0	610
rs10776771	1	392	0	0	0	0	0	0	0	609
rs1517527	1	393	0	0	0	0	0	0	608	0
rs2426227	1	393	0	0	0	0	0	0	0	608
rs1432145	1	395	0	606	0	0	0	0	0	0
rs4846347	1	395	0	606	0	0	0	0	0	0
rs8025438	1	395	0	0	0	0	0	0	0	606
rs9845168	1	395	0	606	0	0	0	0	0	0
rs1594873	1	396	0	0	0	0	0	0	0	605
rs6651263	1	397	0	0	0	0	0	0	0	604
rs2310357	1	398	0	0	0	0	0	0	0	603
rs12215953	1	400	0	0	0	0	0	0	0	601
rs2258385	1	401	0	0	0	0	0	0	0	600
rs17708391	1	403	0	0	0	0	0	0	0	598
rs6496527	1	404	0	0	0	0	0	0	0	597
rs6828911	1	405	0	0	0	0	0	0	0	596
rs928700	1	406	0	0	0	0	0	0	0	595
rs10021963	1	407	0	0	0	0	0	0	0	594
rs17330399	1	408	0	0	0	0	0	0	593	0
rs541843	1	409	0	0	0	0	0	0	0	592
rs13361971	1	411	0	0	0	0	590	0	0	0
rs3734435	1	412	0	0	0	0	0	0	0	589
rs6461062	1	414	0	0	0	0	0	0	0	587
rs9424611	1	415	0	0	0	0	0	0	0	586
rs1474761	1	416	0	0	0	0	0	0	585	0
rs4778780	1	417	0	0	0	0	0	0	0	584
rs6729846	1	418	0	0	0	0	0	0	0	583
rs9956999	1	420	0	0	0	0	0	0	0	581
rs10209092	1	422	0	579	0	0	0	0	0	0
rs11013998	1	422	0	579	0	0	0	0	0	0
rs12589751	1	422	0	579	0	0	0	0	0	0
rs1541155	1	422	0	579	0	0	0	0	0	0
rs2129354	1	422	0	579	0	0	0	0	0	0
rs4965968	1	422	0	579	0	0	0	0	0	0
rs8014278	1	422	0	0	0	0	0	0	0	579
rs6435826	1	423	578	0	0	0	0	0	0	0
rs1862806	1	423	0	0	0	0	0	0	578	0
rs2439554	1	423	0	0	0	0	0	0	0	578
rs1339801	1	427	0	0	0	0	0	0	0	574
rs40201	1	430	0	0	0	0	0	0	0	571
rs13015955	1	431	0	0	0	0	0	0	0	570
rs9381017	1	431	0	0	0	0	0	0	570	0
rs6850093	1	432	0	0	0	0	0	0	0	569
rs16951534	1	434	0	0	0	0	0	0	0	567
rs4975019	1	434	0	0	0	0	0	0	567	0
rs10047858	1	435	0	0	0	0	0	0	566	0
rs13074297	1	436	0	0	0	0	0	0	0	565
rs12084102	1	437	0	0	0	0	0	0	0	564
rs2425599	1	437	0	0	0	0	564	0	0	0
rs382260	1	440	0	0	0	0	0	0	0	561
rs2249105	1	442	0	0	0	0	0	0	559	0
rs1873898	1	444	0	0	0	0	0	0	0	557
rs6706171	1	445	0	0	0	0	0	0	0	556
rs16984538	1	446	0	0	0	0	0	0	555	0
rs4508454	1	446	0	0	0	0	0	0	0	555
rs10801197	1	448	0	0	0	0	553	0	0	0
rs17047336	1	448	0	0	0	0	0	0	0	553
rs11219993	1	449	0	552	0	0	0	0	0	0
rs1537885	1	449	0	552	0	0	0	0	0	0
rs42002	1	449	0	552	0	0	0	0	0	0
rs6051339	1	449	0	552	0	0	0	0	0	0
rs6575378	1	449	0	552	0	0	0	0	0	0
rs6738852	1	449	0	552	0	0	0	0	0	0
rs7569376	1	449	0	0	0	0	0	0	0	552
rs17120068	1	453	0	0	0	0	0	0	0	548
rs2343861	1	453	0	0	0	0	548	0	0	0
rs12967871	1	455	0	0	0	0	0	0	546	0
rs7216570	1	456	0	0	0	0	0	0	0	545
rs2841489	1	458	0	0	0	0	0	0	0	543
rs491257	1	459	0	0	0	0	0	0	0	542
rs11001939	1	460	0	0	541	0	0	0	0	0
rs11073055	1	460	0	0	541	0	0	0	0	0
rs11628804	1	460	0	0	541	0	0	0	0	0
rs11858967	1	460	0	0	0	0	0	0	0	541
rs13232285	1	460	0	0	541	0	0	0	0	0
rs13397517	1	460	0	0	541	0	0	0	0	0
rs16893435	1	460	0	0	541	0	0	0	0	0
rs16904963	1	460	0	0	541	0	0	0	0	0
rs17006142	1	460	0	0	541	0	0	0	0	0
rs17307542	1	460	0	0	541	0	0	0	0	0
rs17405731	1	460	0	0	541	0	0	0	0	0
rs17723805	1	460	0	0	541	0	0	0	0	0
rs2001954	1	460	0	0	541	0	0	0	0	0
rs2275219	1	460	0	0	541	0	0	0	0	0
rs2826122	1	460	0	0	541	0	0	0	0	0
rs4303735	1	460	0	0	541	0	0	0	0	0
rs6552523	1	460	0	0	541	0	0	0	0	0
rs6670382	1	460	0	0	541	0	0	0	0	0
rs748806	1	460	0	0	541	0	0	0	0	0
rs814924	1	460	0	0	541	0	0	0	0	0
rs34855554	1	461	0	0	0	0	0	0	0	540
rs786691	1	462	0	0	0	0	0	0	539	0
rs7569588	1	464	0	0	0	0	0	0	0	537
rs17694523	1	465	0	0	0	0	0	0	0	536
rs4574884	1	466	0	0	0	0	0	0	0	535
rs158572	1	467	0	0	0	0	0	0	0	534
rs7545559	1	468	0	0	0	0	0	0	0	533
rs1330775	1	469	0	0	0	0	0	0	532	0
rs8047530	1	469	0	0	0	0	532	0	0	0
rs13074062	1	470	0	531	0	0	0	0	0	0
rs1587265	1	470	0	531	0	0	0	0	0	0
rs17693114	1	470	0	531	0	0	0	0	0	0
rs3815052	1	470	0	531	0	0	0	0	0	0
rs4441776	1	470	0	0	0	0	0	0	0	531
rs506884	1	470	0	531	0	0	0	0	0	0
rs7789369	1	470	0	531	0	0	0	0	0	0
rs13310201	1	472	0	0	0	0	0	0	0	529
rs2313200	1	473	0	0	0	0	0	0	528	0
rs9788022	1	474	0	0	0	0	0	0	527	0
rs325597	1	475	0	0	0	0	0	0	0	526
rs7254139	1	475	0	0	0	0	0	0	526	0
rs1423767	1	476	0	0	0	0	0	0	0	525
rs1204842	1	478	0	0	0	0	0	0	0	523
rs6975135	1	479	0	0	0	0	0	0	0	522
rs11714886	1	480	0	0	0	0	0	0	0	521
rs1556176	1	481	0	0	0	0	0	0	0	520
rs7969103	1	481	0	0	0	0	0	0	520	0
rs10739226	1	482	0	0	0	0	0	0	519	0
rs17142400	1	482	0	0	0	0	0	0	0	519
rs7468610	1	483	0	0	0	0	0	0	0	518
rs12720201	1	484	0	0	0	0	0	0	0	517
rs838957	1	484	0	0	0	0	0	0	517	0
rs4693474	1	485	0	0	0	0	0	0	0	516
rs10456781	1	486	0	0	0	515	0	0	0	0
rs6080259	1	486	0	0	0	0	0	0	0	515
rs12915924	1	487	0	0	0	0	0	0	0	514
rs200745	1	487	0	0	0	0	0	0	514	0
rs10502023	1	491	0	0	0	0	0	0	510	0
rs1818702	1	493	0	0	0	0	0	0	0	508
rs40256	1	495	0	0	0	0	0	0	506	0
rs7010905	1	496	0	0	0	0	0	0	0	505
rs4768533	1	497	0	0	0	0	0	0	0	504
rs915808	1	497	0	0	0	0	0	0	504	0
rs6980562	1	499	0	0	0	0	0	0	0	502
rs164844	1	500	0	0	0	0	0	0	0	501
rs767300	1	501	0	0	0	0	0	0	0	500
rs9848851	1	501	0	0	0	0	0	0	500	0
rs4433192	1	502	0	0	0	0	499	0	0	0
rs10181839	1	504	0	497	0	0	0	0	0	0
rs2673589	1	504	0	497	0	0	0	0	0	0
rs2816559	1	504	0	497	0	0	0	0	0	0
rs450975	1	504	0	497	0	0	0	0	0	0
rs6065487	1	504	0	497	0	0	0	0	0	0
rs6780804	1	504	0	497	0	0	0	0	0	0
rs9839536	1	504	0	497	0	0	0	0	0	0
rs10417520	1	505	0	0	0	0	0	0	496	0
rs7824990	1	506	0	0	0	0	0	0	495	0
rs10778338	1	508	0	0	0	0	0	0	493	0
rs4760615	1	509	0	0	0	0	492	0	0	0
rs4663135	1	512	0	0	0	0	0	0	0	489
rs7533586	1	512	0	0	0	0	0	0	489	0
rs7997500	1	513	0	0	0	0	0	0	0	488
rs957252	1	514	0	0	0	0	487	0	0	0
rs11647428	1	515	0	0	0	0	486	0	0	0
rs448000	1	515	0	0	0	0	0	0	0	486
rs6745202	1	516	0	0	0	0	0	0	485	0
rs967854	1	517	0	0	0	0	0	0	0	484
rs648856	1	518	0	0	0	0	0	0	0	483
rs2551112	1	519	0	0	0	0	0	0	482	0
rs10193762	1	520	0	0	0	0	0	0	0	481
rs2284240	1	521	0	0	0	0	0	0	0	480
rs17088840	1	522	0	0	0	0	0	0	0	479
rs7168357	1	523	0	0	0	0	0	0	478	0
rs1390881	1	524	0	0	0	0	0	0	0	477
rs7741108	1	524	0	0	0	0	0	0	477	0
rs179656	1	525	0	0	0	0	0	0	0	476
rs11693425	1	526	0	0	0	0	0	0	0	475
rs1983537	1	526	0	0	0	0	0	0	475	0
rs6583476	1	527	0	0	0	0	0	0	0	474
rs352170	1	529	0	0	0	0	472	0	0	0
rs6560188	1	530	0	0	0	0	0	0	0	471
rs9853057	1	531	0	0	0	0	0	0	0	470
rs1155072	1	532	0	469	0	0	0	0	0	0
rs13129809	1	532	0	469	0	0	0	0	0	0
rs13405615	1	532	0	469	0	0	0	0	0	0
rs1449112	1	532	0	469	0	0	0	0	0	0
rs763127	1	532	0	469	0	0	0	0	0	0
rs827987	1	532	0	469	0	0	0	0	0	0
rs9396878	1	532	0	469	0	0	0	0	0	0
rs9666336	1	532	0	0	0	0	0	0	0	469
rs5770310	1	533	0	0	0	0	0	0	468	0
rs8119401	1	533	0	0	0	0	0	0	0	468
rs12891606	1	534	0	0	0	0	0	0	0	467
rs196012	1	536	0	0	0	0	0	0	465	0
rs7844485	1	536	0	0	0	465	0	0	0	0
rs4319737	1	537	0	0	0	0	0	0	0	464
rs4543420	1	538	0	0	0	0	0	0	0	463
rs12217845	1	539	0	0	0	0	0	0	0	462
rs2230742	1	540	0	0	0	0	461	0	0	0
rs7718757	1	541	0	0	0	0	0	0	0	460
rs9484044	1	543	0	0	0	0	0	0	458	0
rs4923850	1	544	0	0	0	0	0	0	0	457
rs13116212	1	547	0	0	0	0	0	0	0	454
rs3764427	1	547	0	0	0	0	0	0	454	0
rs607223	1	547	0	0	0	0	0	0	454	0
rs1704907	1	549	0	0	0	0	0	0	0	452
rs1055640	1	551	0	0	0	0	0	0	0	450
rs9312025	1	551	0	0	0	0	450	0	0	0
rs17237027	1	552	0	0	0	0	0	0	0	449
rs11883643	1	554	0	0	0	0	0	0	447	0
rs11932026	1	555	0	0	0	0	0	0	0	446
rs12439929	1	556	0	0	0	0	0	0	445	0
rs2663129	1	557	0	0	0	0	0	0	0	444
rs664209	1	558	0	0	0	0	0	0	443	0
rs9763470	1	559	0	0	0	0	0	0	0	442
rs3786586	1	560	0	0	0	0	0	0	441	0
rs11681331	1	561	0	0	0	0	0	0	0	440
rs10060048	1	563	0	438	0	0	0	0	0	0
rs10800064	1	563	0	438	0	0	0	0	0	0
rs12276043	1	563	0	438	0	0	0	0	0	0
rs12497907	1	563	0	438	0	0	0	0	0	0
rs1870519	1	563	0	438	0	0	0	0	0	0
rs381518	1	563	0	438	0	0	0	0	0	0
rs394831	1	563	0	438	0	0	0	0	0	0
rs4435306	1	563	0	438	0	0	0	0	0	0
rs4883863	1	563	0	438	0	0	0	0	0	0
rs6506895	1	563	0	438	0	0	0	0	0	0
rs6730949	1	563	0	438	0	0	0	0	0	0
rs7522810	1	563	0	0	0	0	438	0	0	0
rs8073418	1	563	0	438	0	0	0	0	0	0
rs9901757	1	563	0	438	0	0	0	0	0	0
rs12193332	1	564	0	0	0	0	0	0	0	437
rs11154452	1	565	0	0	0	0	0	0	0	436
rs9297725	1	565	0	0	0	0	0	0	436	0
rs2317841	1	566	0	0	0	0	0	0	0	435
rs7981142	1	567	0	0	0	0	0	0	0	434
rs2789013	1	568	0	0	0	0	0	0	0	433
rs765071	1	569	0	0	0	0	0	0	432	0
rs11717272	1	570	0	0	0	0	0	0	0	431
rs11103315	1	571	0	0	0	430	0	0	0	0
rs1173196	1	571	0	0	0	0	0	0	0	430
rs11826296	1	572	0	0	0	0	0	0	0	429
rs10849385	1	575	0	0	0	0	0	0	426	0
rs9827237	1	576	0	0	0	0	0	0	0	425
rs7185203	1	577	0	0	0	0	0	0	424	0
rs6534543	1	579	0	0	0	0	0	0	0	422
rs7140165	1	580	0	0	0	0	0	0	0	421
rs2822991	1	582	0	0	0	0	0	0	0	419
rs2032815	1	583	0	0	0	0	0	0	0	418
rs17398986	1	584	417	0	0	0	0	0	0	0
rs17410408	1	586	0	0	0	0	0	0	0	415
rs1382005	1	588	413	0	0	0	0	0	0	0
rs1423622	1	591	0	0	0	0	0	0	0	410
rs10892147	1	592	0	0	0	0	0	0	0	409
rs12438879	1	593	0	0	0	408	0	0	0	0
rs11683286	1	594	0	0	0	0	0	0	0	407
rs10850237	1	595	0	406	0	0	0	0	0	0
rs1564499	1	595	0	406	0	0	0	0	0	0
rs1728030	1	595	0	406	0	0	0	0	0	0
rs1877644	1	595	0	0	0	0	0	0	0	406
rs2165875	1	595	0	406	0	0	0	0	0	0
rs2180893	1	595	0	406	0	0	0	0	0	0
rs2946601	1	595	0	406	0	0	0	0	0	0
rs312961	1	595	0	406	0	0	0	0	0	0
rs4695953	1	595	0	406	0	0	0	0	0	0
rs6784930	1	595	0	406	0	0	0	0	0	0
rs7233147	1	595	0	406	0	0	0	0	0	0
rs7727450	1	595	0	406	0	0	0	0	0	0
rs7855710	1	595	0	0	0	0	406	0	0	0
rs9456701	1	595	0	406	0	0	0	0	0	0
rs1561675	1	596	0	0	0	0	0	0	0	405
rs13392999	1	597	0	0	0	404	0	0	0	0
rs17552895	1	597	0	0	0	0	0	0	0	404
rs10865895	1	598	0	0	0	0	0	0	403	0
rs902074	1	599	402	0	0	0	0	0	0	0
rs1813982	1	599	0	0	0	0	0	0	0	402
rs1972897	1	600	0	0	0	0	0	0	0	401
rs723006	1	601	0	0	0	0	0	0	400	0
rs1989820	1	602	0	0	0	0	0	0	0	399
rs4755227	1	602	0	0	0	0	0	0	399	0
rs7624185	1	603	0	0	0	0	0	0	0	398
rs4455158	1	604	0	0	0	0	0	0	397	0
rs7317155	1	605	0	0	0	0	0	0	0	396
rs11138606	1	607	0	0	0	0	0	0	0	394
rs10889906	1	608	0	0	0	0	0	0	0	393
rs10263313	1	609	0	0	0	0	0	0	0	392
rs2058839	1	611	0	0	0	0	0	0	0	390
rs1415005	1	612	0	0	0	0	389	0	0	0
rs17669995	1	612	0	0	0	0	0	0	389	0
rs3791703	1	613	0	0	0	0	0	0	0	388
rs16827722	1	614	0	0	0	0	0	0	0	387
rs7662477	1	614	0	0	0	387	0	0	0	0
rs979868	1	615	0	0	0	0	0	0	0	386
rs6094716	1	616	385	0	0	0	0	0	0	0
rs7194900	1	616	0	0	0	0	0	0	385	0
rs620095	1	617	0	0	0	0	0	0	0	384
rs7568492	1	618	0	0	0	0	0	0	0	383
rs6791862	1	619	0	0	0	0	0	0	0	382
rs4807725	1	620	0	0	0	0	0	0	0	381
rs1822946	1	621	0	0	0	0	0	0	0	380
rs7029500	1	622	0	0	0	0	0	0	0	379
rs8013446	1	623	0	0	0	0	378	0	0	0
rs2398873	1	624	0	0	0	0	0	0	0	377
rs11022346	1	625	0	376	0	0	0	0	0	0
rs2008602	1	625	0	376	0	0	0	0	0	0
rs2665441	1	625	0	376	0	0	0	0	0	0
rs4256616	1	625	0	376	0	0	0	0	0	0
rs4782455	1	625	0	376	0	0	0	0	0	0
rs6467431	1	625	0	0	0	0	0	0	0	376
rs6688031	1	625	0	376	0	0	0	0	0	0
rs7100450	1	625	0	376	0	0	0	0	0	0
rs8051575	1	625	0	376	0	0	0	0	0	0
rs9950037	1	625	0	376	0	0	0	0	0	0
rs7144438	1	626	0	0	0	0	0	0	375	0
rs12102256	1	627	374	0	0	0	0	0	0	0
rs11242148	1	627	0	0	0	0	0	0	0	374
rs17584889	1	627	0	0	0	0	0	0	374	0
rs1352979	1	628	0	0	0	0	0	0	0	373
rs1480766	1	629	372	0	0	0	0	0	0	0
rs17319679	1	631	0	0	0	0	370	0	0	0
rs340798	1	631	0	0	0	0	0	0	370	0
rs10169761	1	633	0	0	0	0	0	0	368	0
rs1556056	1	633	0	0	0	0	0	0	0	368
rs2934434	1	634	0	0	0	0	0	0	0	367
rs6014159	1	637	364	0	0	0	0	0	0	0
rs6861874	1	637	0	0	0	0	0	0	364	0
rs6979774	1	637	0	0	0	0	0	0	0	364
rs7608682	1	638	0	0	0	0	0	0	0	363
rs1947313	1	639	0	0	0	0	0	0	0	362
rs1009358	1	640	0	0	0	0	0	0	361	0
rs1704360	1	640	0	0	0	0	0	0	0	361
rs11252920	1	641	0	0	0	0	0	0	0	360
rs11126565	1	643	0	0	0	0	0	0	0	358
rs3750552	1	643	0	0	0	0	0	0	358	0
rs10167380	1	644	0	0	0	0	0	0	0	357
rs4757711	1	645	0	0	0	0	0	0	0	356
rs1025876	1	646	0	0	0	0	0	0	355	0
rs8088114	1	646	0	0	0	0	0	0	355	0
rs9536375	1	648	0	0	0	0	0	0	0	353
rs6442737	1	649	0	0	0	0	0	0	352	0
rs384557	1	650	0	0	0	0	0	0	0	351
rs1244981	1	651	0	0	0	0	0	0	0	350
rs12912379	1	652	0	349	0	0	0	0	0	0
rs2023713	1	652	0	0	0	0	0	0	0	349
rs4905564	1	652	0	349	0	0	0	0	0	0
rs6595160	1	652	0	0	0	0	0	0	349	0
rs7617627	1	652	0	349	0	0	0	0	0	0
rs9529066	1	652	0	349	0	0	0	0	0	0
rs6079181	1	654	0	0	0	0	0	0	0	347
rs9303948	1	654	0	0	0	0	347	0	0	0
rs298029	1	655	0	0	0	0	0	0	0	346
rs10021880	1	656	0	0	0	0	0	0	345	0
rs9386571	1	656	0	0	0	0	0	0	0	345
rs7640308	1	657	0	0	0	0	0	0	0	344
rs209126	1	658	0	0	0	0	343	0	0	0
rs3843467	1	658	0	0	0	0	0	0	0	343
rs12345878	1	659	0	0	0	0	0	0	0	342
rs281902	1	659	0	0	0	0	0	0	342	0
rs10008326	1	660	0	0	0	0	0	0	0	341
rs323712	1	660	0	0	0	0	0	0	341	0
rs4698483	1	661	0	0	0	0	0	0	0	340
rs13429156	1	663	0	0	0	0	0	0	0	338
rs4765255	1	663	0	0	0	338	0	0	0	0
rs6745237	1	663	0	0	0	0	0	0	338	0
rs962215	1	664	0	0	0	0	337	0	0	0
rs12912210	1	665	0	0	0	0	336	0	0	0
rs7432248	1	665	0	0	0	0	0	0	0	336
rs16835882	1	666	0	0	0	0	0	0	0	335
rs2136256	1	666	0	0	0	0	0	0	335	0
rs10515734	1	668	0	0	0	0	0	0	0	333
rs12670783	1	669	0	0	0	0	332	0	0	0
rs6486835	1	669	0	0	0	0	0	0	0	332
rs16855408	1	670	0	0	0	0	0	0	331	0
rs9399975	1	670	0	0	0	0	0	0	0	331
rs17205180	1	671	0	0	0	0	0	0	0	330
rs12220900	1	672	0	0	0	0	0	0	329	0
rs2061022	1	672	0	0	0	0	0	0	0	329
rs12718665	1	673	0	0	0	0	0	0	0	328
rs12990505	1	674	0	0	0	0	0	0	327	0
rs1842042	1	674	0	0	0	0	0	0	0	327
rs2646425	1	676	0	0	0	0	0	0	325	0
rs7816623	1	676	0	0	0	0	0	0	0	325
rs2953324	1	677	0	0	0	0	0	0	0	324
rs16837189	1	678	0	0	0	0	0	0	0	323
rs6709183	1	679	0	0	0	0	0	0	0	322
rs17648942	1	681	0	0	0	0	0	0	0	320
rs373210	1	681	0	0	0	0	320	0	0	0
rs7801099	1	681	0	0	0	0	0	0	320	0
rs10176262	1	682	0	0	0	0	319	0	0	0
rs17515217	1	682	0	0	0	0	0	0	0	319
rs6869199	1	682	0	0	0	0	0	0	319	0
rs17070245	1	684	0	0	0	0	0	0	0	317
rs7952096	1	684	0	0	0	0	0	0	317	0
rs1275985	1	685	0	316	0	0	0	0	0	0
rs135279	1	685	0	316	0	0	0	0	0	0
rs2148300	1	685	0	316	0	0	0	0	0	0
rs2837469	1	685	0	316	0	0	0	0	0	0
rs4730082	1	685	0	316	0	0	0	0	0	0
rs6730368	1	685	0	0	0	0	0	0	316	0
rs7146217	1	685	0	316	0	0	0	0	0	0
rs827990	1	685	0	316	0	0	0	0	0	0
rs9568405	1	686	0	0	0	0	0	0	315	0
rs17559639	1	687	314	0	0	0	0	0	0	0
rs13158751	1	687	0	0	0	0	0	0	0	314
rs17008180	1	687	0	0	0	314	0	0	0	0
rs11690032	1	688	313	0	0	0	0	0	0	0
rs2876364	1	688	0	0	0	0	0	0	0	313
rs16851314	1	689	0	0	0	0	0	0	0	312
rs466110	1	690	0	0	0	0	0	0	0	311
rs489816	1	690	0	0	0	0	0	0	311	0
rs12219673	1	691	0	0	0	0	0	0	0	310
rs785429	1	691	0	0	0	0	0	0	310	0
rs4553961	1	692	0	0	0	0	0	0	0	309
rs1324700	1	693	0	0	0	0	0	0	0	308
rs9874101	1	693	0	0	0	0	0	0	308	0
rs6020178	1	696	305	0	0	0	0	0	0	0
rs11781222	1	696	0	0	0	0	305	0	0	0
rs13176419	1	696	0	0	0	0	0	0	0	305
rs1338905	1	697	0	0	0	0	0	0	0	304
rs17631100	1	697	0	0	0	0	304	0	0	0
rs10506521	1	698	0	0	0	0	0	0	0	303
rs4618306	1	699	302	0	0	0	0	0	0	0
rs17580944	1	699	0	0	0	0	0	0	0	302
rs2951975	1	700	0	0	0	0	0	0	301	0
rs10446439	1	701	0	0	300	0	0	0	0	0
rs10910461	1	701	0	0	300	0	0	0	0	0
rs11586990	1	701	0	0	300	0	0	0	0	0
rs11791621	1	701	0	0	300	0	0	0	0	0
rs1187482	1	701	0	0	300	0	0	0	0	0
rs12144382	1	701	0	0	300	0	0	0	0	0
rs12193595	1	701	0	0	0	0	0	0	300	0
rs16889853	1	701	0	0	300	0	0	0	0	0
rs16946955	1	701	0	0	300	0	0	0	0	0
rs17008503	1	701	0	0	300	0	0	0	0	0
rs17599657	1	701	0	0	300	0	0	0	0	0
rs17705372	1	701	0	0	300	0	0	0	0	0
rs17795565	1	701	0	0	300	0	0	0	0	0
rs1880663	1	701	0	0	300	0	0	0	0	0
rs2086793	1	701	0	0	300	0	0	0	0	0
rs2168113	1	701	0	0	300	0	0	0	0	0
rs3024614	1	701	0	0	300	0	0	0	0	0
rs34126775	1	701	0	0	300	0	0	0	0	0
rs4776573	1	701	0	0	0	0	0	0	0	300
rs4789601	1	701	0	0	300	0	0	0	0	0
rs6893553	1	701	0	0	300	0	0	0	0	0
rs6978624	1	701	0	0	300	0	0	0	0	0
rs7070722	1	701	0	0	300	0	0	0	0	0
rs7799218	1	701	0	0	300	0	0	0	0	0
rs854917	1	701	0	0	300	0	0	0	0	0
rs9950644	1	701	0	0	300	0	0	0	0	0
rs17075597	1	702	299	0	0	0	0	0	0	0
rs2162892	1	702	0	0	0	299	0	0	0	0
rs4887323	1	702	0	0	0	0	299	0	0	0
rs201422	1	703	0	0	0	0	0	0	298	0
rs6547232	1	703	0	0	0	0	0	0	0	298
rs3094750	1	704	0	0	0	0	0	0	0	297
rs10106820	1	705	0	0	0	0	0	0	0	296
rs313146	1	706	0	0	0	0	0	0	0	295
rs12799803	1	709	0	0	0	0	0	0	0	292
rs845888	1	709	0	0	0	0	0	0	292	0
rs2284484	1	711	0	0	0	0	0	0	0	290
rs7780625	1	712	0	0	0	0	0	0	0	289
rs841793	1	712	0	0	0	0	0	0	289	0
rs10063716	1	713	0	0	0	0	0	0	0	288
rs11150290	1	713	0	0	0	0	288	0	0	0
rs1118894	1	713	0	0	0	0	288	0	0	0
rs7550812	1	714	287	0	0	0	0	0	0	0
rs10999381	1	715	0	0	0	0	0	0	0	286
rs160338	1	715	0	0	0	0	0	0	286	0
rs10097265	1	716	0	285	0	0	0	0	0	0
rs10228106	1	716	0	285	0	0	0	0	0	0
rs10792303	1	716	0	285	0	0	0	0	0	0
rs11156774	1	716	0	285	0	0	0	0	0	0
rs12694624	1	716	0	285	0	0	0	0	0	0
rs17690490	1	716	0	285	0	0	0	0	0	0
rs2758645	1	716	0	285	0	0	0	0	0	0
rs6921398	1	716	0	285	0	0	0	0	0	0
rs9344227	1	716	0	285	0	0	0	0	0	0
rs9554679	1	716	0	285	0	0	0	0	0	0
rs9608623	1	716	0	0	0	0	0	0	0	285
rs1567237	1	718	283	0	0	0	0	0	0	0
rs797636	1	718	0	0	0	0	283	0	0	0
rs7980783	1	718	0	0	0	0	0	0	0	283
rs11656969	1	719	0	0	0	282	0	0	0	0
rs13095595	1	719	0	0	0	0	0	0	0	282
rs7987244	1	719	0	0	0	0	0	0	282	0
rs11611183	1	720	281	0	0	0	0	0	0	0
rs9991129	1	720	0	0	0	0	0	0	0	281
rs6940079	1	721	0	0	0	0	0	0	0	280
rs1317646	1	722	0	0	0	0	0	0	0	279
rs7542396	1	723	278	0	0	0	0	0	0	0
rs10058642	1	724	0	0	0	0	0	0	277	0
rs12906720	1	724	0	0	0	0	0	0	277	0
rs4782721	1	724	0	0	0	0	0	0	277	0
rs4710041	1	725	0	0	0	0	0	0	0	276
rs1669081	1	726	0	0	0	0	0	0	0	275
rs6044554	1	728	0	0	0	0	0	0	0	273
rs7607715	1	729	0	0	0	0	0	0	272	0
rs9493329	1	729	0	0	0	0	0	0	0	272
rs9309141	1	730	0	0	0	0	0	0	0	271
rs2809341	1	731	0	0	0	0	0	0	270	0
rs1159766	1	732	0	0	0	269	0	0	0	0
rs1017207	1	733	268	0	0	0	0	0	0	0
rs11018939	1	733	0	0	0	0	268	0	0	0
rs12490314	1	733	0	0	0	0	0	0	0	268
rs10040918	1	734	0	0	0	0	0	0	267	0
rs12352362	1	736	0	0	0	0	0	0	0	265
rs11135767	1	737	0	0	0	0	0	0	0	264
rs989061	1	737	0	0	0	0	0	0	264	0
rs10889656	1	738	0	0	0	0	0	0	263	0
rs4786775	1	739	0	0	0	0	0	0	0	262
rs7627252	1	740	0	0	0	0	0	0	0	261
rs1579557	1	741	0	0	0	0	0	0	0	260
rs2095019	1	741	0	0	0	0	0	0	260	0
rs6738958	1	742	0	0	0	0	0	0	259	0
rs4689316	1	743	258	0	0	0	0	0	0	0
rs11059104	1	743	0	0	0	0	0	0	0	258
rs1320821	1	744	0	0	0	0	0	0	0	257
rs2253178	1	744	0	0	0	257	0	0	0	0
rs10853078	1	745	0	0	0	0	0	0	0	256
rs12904602	1	745	0	0	0	0	256	0	0	0
rs2310351	1	746	0	0	0	0	0	0	255	0
rs7871243	1	746	0	0	0	0	0	0	0	255
rs17812085	1	747	0	0	0	0	0	0	0	254
rs2469349	1	747	0	0	0	0	254	0	0	0
rs2579399	1	748	0	0	0	0	0	0	0	253
rs1923607	1	749	0	0	0	0	0	0	0	252
rs2056015	1	749	0	0	0	252	0	0	0	0
rs4440299	1	749	0	0	0	0	0	0	252	0
rs10091442	1	751	0	250	0	0	0	0	0	0
rs11207808	1	751	0	0	0	0	0	0	0	250
rs12456930	1	751	0	250	0	0	0	0	0	0
rs290028	1	751	0	250	0	0	0	0	0	0
rs3843276	1	751	0	250	0	0	0	0	0	0
rs4085005	1	751	0	250	0	0	0	0	0	0
rs4768383	1	751	0	250	0	0	0	0	0	0
rs6419221	1	751	0	250	0	0	0	0	0	0
rs7174432	1	751	0	0	0	0	250	0	0	0
rs8070256	1	751	0	250	0	0	0	0	0	0
rs11129521	1	752	0	0	0	0	0	0	249	0
rs17015627	1	752	0	0	0	0	0	0	0	249
rs528232	1	753	0	0	0	0	0	0	0	248
rs4699345	1	754	0	0	0	0	0	0	0	247
rs2264574	1	756	0	0	0	0	0	0	0	245
rs10838297	1	757	0	0	0	0	0	0	0	244
rs12422895	1	758	0	0	0	0	243	0	0	0
rs935459	1	759	242	0	0	0	0	0	0	0
rs11989055	1	759	0	0	0	0	242	0	0	0
rs1565471	1	759	0	0	0	0	0	0	242	0
rs6583663	1	760	0	0	0	0	0	0	0	241
rs7117077	1	760	0	0	0	0	241	0	0	0
rs12050578	1	761	0	0	0	0	0	0	240	0
rs6449130	1	761	0	0	0	0	0	0	0	240
rs11715291	1	762	0	0	0	0	0	0	0	239
rs10846955	1	763	0	0	0	238	0	0	0	0
rs11860793	1	763	0	0	0	0	0	0	238	0
rs4782378	1	763	0	0	0	0	0	0	0	238
rs11082599	1	764	0	0	0	0	0	0	0	237
rs1889891	1	765	0	0	0	0	0	0	0	236
rs6909485	1	765	0	0	0	236	0	0	0	0
rs17092799	1	766	0	0	0	0	235	0	0	0
rs11670018	1	767	0	0	0	0	0	0	0	234
rs1847856	1	768	0	0	0	0	0	0	233	0
rs12996521	1	769	0	0	0	0	0	0	0	232
rs7578180	1	770	231	0	0	0	0	0	0	0
rs11634566	1	773	0	0	0	0	228	0	0	0
rs1390126	1	773	0	0	0	0	0	0	228	0
rs408619	1	773	0	0	0	0	0	0	0	228
[truncated: 459 more rows]
